# Supplementary material for: Local Backbone Geometry Plays a Critical Role in Determining Conformational Preferences of Amino Acid Residues in Proteins
Source: Biomolecules. 2022 Aug 26;12(9):1184. doi: 10.3390/biom12091184 (PMC9496368; doi:10.3390/biom12091184)
Supplement: Supplementary file 1 [file biomolecules-12-01184-s001.zip]

Archive with 4 entries (4 files):
- SM/Balasco_SM.pdf
- SM/TableS1.xlsx
- SM/TableS2.xlsx
- SM/TableS4.xlsx
