# Supplementary material for: Local Backbone Geometry Plays a Critical Role in Determining Conformational Preferences of Amino Acid Residues in Proteins
Source: Biomolecules. 2022 Aug 26;12(9):1184. doi: 10.3390/biom12091184 (PMC9496368; doi:10.3390/biom12091184)
Supplement: Supplementary file 1 [file biomolecules-12-01184-s001.zip › SM/TableS1.xlsx]

## Sheet: TableS1a
PDB code-chain	Chain length	Resolution	R-factor
16VPA	366	2100	0.19
1A34A	159	1810	0.18
1A3CA	181	1600	0.19
1A4IB	301	1500	0.20
1A8DA	452	1570	0.19
1A8RA	221	2100	0.20
1A8VA	121	2000	0.19
1A9XB	379	1800	0.19
1ABAA	87	1450	0.17
1ABRB	267	2140	0.19
1AE9A	179	1900	0.20
1AHOA	64	0.960	0.16
1AMMA	174	1200	0.18
1AOCA	175	2000	0.19
1ASHA	150	2150	0.18
1ATGA	231	1200	0.16
1ATZA	189	1800	0.17
1AYOA	130	1900	0.20
1B0NB	57	1900	0.20
1B25A	619	1850	0.17
1B2PA	119	1700	0.19
1B5EA	246	1600	0.19
1B68A	191	2000	0.20
1B6AA	478	1600	0.19
1BEAA	127	1950	0.20
1BF2A	750	2000	0.16
1BG8A	89	2200	0.16
1BGEA	175	2200	0.19
1BGFA	124	1450	0.19
1BHEA	376	1900	0.20
1BKCE	256	2000	0.18
1BKRA	109	1100	0.14
1BM8A	99	1710	0.20
1BRTA	277	1500	0.14
1BX7A	55	1200	0.18
1BXEA	113	1900	0.19
1BYIA	224	0.970	0.12
1C3CA	429	1800	0.18
1C4QA	69	1520	0.17
1C5EA	95	1100	0.10
1C7KA	132	1000	0.15
1C9KA	180	2200	0.19
1CB8A	678	1900	0.20
1CC8A	73	1020	0.14
1CCWA	137	1600	0.14
1CCWB	483	1600	0.14
1CEWI	108	2000	0.20
1CFRA	285	2150	0.20
1CHMA	401	1900	0.18
1CMCA	104	1800	0.18
1COJA	212	1900	0.17
1CTFA	74	1700	0.17
1CV8A	174	1750	0.18
1CXQA	162	1020	0.13
1CY5A	97	1300	0.17
1CZNA	169	1700	0.18
1D02A	202	1700	0.18
1D0DA	60	1620	0.19
1D3YA	301	2000	0.20
1D4OA	184	1210	0.17
1D4TA	104	1100	0.13
1D5TA	433	1040	0.17
1D8WA	426	1600	0.18
1DBQA	289	2200	0.16
1DBWA	126	1600	0.19
1DC1A	323	1700	0.19
1DCSA	311	1300	0.13
1DFMA	223	1500	0.19
1DG6A	191	1300	0.14
1DGWA	178	1700	0.20
1DGWX	79	1700	0.20
1DGWY	93	1700	0.20
1DHNA	121	1650	0.20
1DHSA	361	2200	0.15
1DJ0A	264	1500	0.16
1DK8A	147	1570	0.17
1DMTA	696	2100	0.20
1DMUA	299	2200	0.18
1DOWA	205	1800	0.20
1DP4A	435	2000	0.20
1DP5B	68	2200	0.19
1DP7P	76	1500	0.19
1DQSA	393	1800	0.17
1DS1A	324	1080	0.14
1DTDB	61	1650	0.19
1DUNA	134	1900	0.16
1DVOA	152	2000	0.20
1DWKA	156	1650	0.14
1DY5A	124	0.870	0.10
1DYNA	125	2200	0.20
1DYOA	160	2100	0.19
1E19A	314	1500	0.18
1E29A	135	1210	0.15
1E2WA	251	1600	0.20
1E42A	258	1700	0.20
1E58A	249	1250	0.12
1E5KA	201	1350	0.18
1E6UA	321	1450	0.14
1E7LA	157	1320	0.14
1EAQA	140	1250	0.15
1EB6A	177	1000	0.10
1ECAA	136	1400	0.18
1EEXA	554	1700	0.16
1EEXB	224	1700	0.16
1EEXG	173	1700	0.16
1EG3A	261	2000	0.19
1EI5A	520	1900	0.16
1EJDA	419	1550	0.18
1ELWA	118	1600	0.18
1EOKA	290	1800	0.17
1EP3B	262	2100	0.20
1ES9A	232	1300	0.19
1ESGA	213	1900	0.19
1EU1A	780	1300	0.12
1EU8A	409	1900	0.20
1EUCB	396	2100	0.17
1EUVA	221	1600	0.19
1EUWA	152	1050	0.14
1EVXA	162	2000	0.19
1EW4A	106	1400	0.19
1EWFA	456	1700	0.20
1EWKA	490	2200	0.20
1EYBA	471	1900	0.19
1EYEA	280	1700	0.18
1EYRA	228	2200	0.18
1EZGA	84	1400	0.16
1EZWA	349	1650	0.20
1F1EA	154	1370	0.17
1F44A	324	2050	0.18
1F46A	140	1500	0.20
1F5VA	240	1700	0.19
1F60B	94	1670	0.19
1F61A	429	2000	0.17
1F7UA	607	2200	0.19
1F86A	115	1100	0.14
1F8EA	388	1400	0.19
1F94A	63	0.970	0.12
1FC3A	120	2000	0.20
1FCQA	350	1600	0.19
1FCYA	236	1300	0.13
1FD3A	41	1350	0.16
1FE6A	52	1800	0.20
1FFGB	134	2100	0.19
1FI2A	201	1600	0.19
1FIPA	98	1900	0.20
1FIUA	286	1600	0.17
1FJ2A	232	1500	0.18
1FJHA	257	1680	0.20
1FK5A	93	1300	0.14
1FKMA	396	1900	0.20
1FLEI	57	1900	0.20
1FM0D	81	1450	0.15
1FM0E	150	1450	0.15
1FN9A	365	1800	0.17
1FNLA	175	1800	0.18
1FO8A	343	1400	0.17
1FS7A	485	1600	0.18
1FSGA	233	1050	0.12
1FT5A	211	1600	0.19
1FTRA	296	1700	0.20
1FX2A	235	1460	0.18
1FYEA	229	1200	0.16
1G2RA	100	1350	0.16
1G3PA	217	1460	0.19
1G5AA	628	1400	0.19
1G5HA	454	1950	0.18
1G60A	260	1740	0.20
1G61A	228	1300	0.13
1G66A	207	0.900	0.11
1G6XA	58	0.860	0.11
1G8KA	825	1640	0.15
1G8QA	90	1600	0.19
1GA6A	372	1000	0.12
1GA8A	311	2000	0.19
1GCIA	269	0.780	0.10
1GE7A	167	2000	0.18
1GK9A	260	1300	0.15
1GK9B	557	1300	0.15
1GKMA	507	1000	0.12
1GL2A	65	1900	0.18
1GL2B	65	1900	0.18
1GL2C	65	1900	0.18
1GL2D	65	1900	0.18
1GMXA	108	1100	0.13
1GNLA	544	1250	0.13
1GNYA	153	1630	0.15
1GO7P	462	2100	0.17
1GP6A	356	1750	0.19
1GPLA	432	2010	0.19
1GPPA	237	1350	0.15
1GPRA	162	1900	0.16
1GQ8A	319	1750	0.18
1GQIA	708	1480	0.13
1GSAA	316	2000	0.19
1GSJA	258	1850	0.20
1GU2A	124	1190	0.15
1GU7A	364	1700	0.17
1GUQA	348	1800	0.17
1GUTA	68	1500	0.18
1GV9A	260	1460	0.19
1GVNA	90	1950	0.20
1GVNB	287	1950	0.20
1GWEA	503	0.880	0.09
1GWMA	153	1150	0.13
1GWUA	309	1310	0.17
1GXMA	332	1320	0.13
1GXUA	91	1270	0.13
1GYXA	76	1350	0.14
1H03P	125	1700	0.19
1H0AA	158	1700	0.19
1H0HB	214	1800	0.17
1H16A	759	1530	0.14
1H1NA	305	1120	0.13
1H2CA	140	1600	0.17
1H2KS	41	2150	0.18
1H4RA	314	1800	0.19
1H4XA	117	1160	0.13
1H6DA	433	2050	0.20
1H72C	296	1800	0.18
1H97A	147	1170	0.12
1H9AA	485	2160	0.19
1HBNA	549	1160	0.12
1HBNB	442	1160	0.12
1HBNC	248	1160	0.12
1HDHA	536	1300	0.20
1HDOA	206	1150	0.12
1HE1A	135	2000	0.17
1HFES	123	1600	0.16
1HH8A	213	1800	0.18
1HJSA	332	1870	0.19
1HM9A	468	1750	0.18
1HN0A	1021	1900	0.16
1HP1A	516	1700	0.18
1HQ0A	295	1830	0.19
1HQ1A	105	1520	0.16
1HTRP	43	1620	0.18
1HUWA	191	2000	0.18
1HX6A	394	1650	0.19
1HXIA	121	1600	0.19
1HXNA	219	1800	0.18
1HYOA	421	1300	0.18
1HYPA	80	1800	0.19
1HZ4A	373	1450	0.19
1HZ6A	72	1700	0.19
1HZTA	190	1450	0.19
1I0SA	169	1650	0.19
1I1WA	303	0.890	0.09
1I24A	404	1200	0.19
1I27A	73	1020	0.13
1I2TA	61	1040	0.15
1I4UA	181	1150	0.15
1I5PA	633	2200	0.18
1I71A	83	1450	0.17
1I7QA	519	1950	0.18
1I7QB	193	1950	0.18
1I88A	389	1450	0.20
1ID0A	152	1600	0.20
1IDPA	172	1450	0.20
1IGQA	62	1700	0.20
1IIBA	106	1800	0.19
1IJBA	202	1800	0.19
1IM8A	244	2200	0.19
1IN0A	163	2140	0.19
1INLA	296	1500	0.20
1IOMA	377	1500	0.17
1IQVA	218	2100	0.20
1IQZA	81	0.920	0.10
1ISUA	62	1500	0.17
1IT3A	146	2100	0.20
1ITXA	419	1100	0.12
1IULA	140	2000	0.20
1IUPA	282	1600	0.19
1IX9A	205	0.900	0.11
1IXHA	321	0.980	0.12
1IZCA	339	1700	0.18
1IZMA	184	1950	0.19
1J0PA	108	0.910	0.11
1J1TA	233	2000	0.19
1J27A	102	1700	0.18
1J2JB	45	1600	0.20
1J34C	46	1550	0.18
1J6PA	418	1900	0.17
1J7GA	144	1640	0.19
1J83A	180	1700	0.20
1J8BA	112	1750	0.18
1J98A	157	1200	0.13
1JB3A	131	1600	0.20
1JBEA	128	1080	0.10
1JBMA	86	1850	0.20
1JCDA	52	1300	0.15
1JDWA	423	1900	0.20
1JF3A	147	1400	0.19
1JFBA	404	1000	0.10
1JG1A	235	1200	0.15
1JH6A	189	1800	0.19
1JHGA	101	1300	0.13
1JI1B	637	1600	0.18
1JI7A	89	1450	0.18
1JIDA	128	1800	0.19
1JIFA	122	1600	0.15
1JIWI	106	1740	0.18
1JIXA	351	1650	0.20
1JLYA	304	2200	0.17
1JM0A	50	1700	0.20
1JNDA	420	1300	0.18
1JNIA	123	1250	0.16
1JO0A	98	1370	0.14
1JQ5A	370	1700	0.15
1JR7A	311	2000	0.19
1JUHA	350	1600	0.16
1JY3N	53	1600	0.19
1JY3O	56	1600	0.19
1JY3P	48	1600	0.19
1JYHA	157	1800	0.20
1JZ8A	1023	1500	0.17
1JZTA	246	1940	0.20
1K07A	263	1650	0.17
1K30A	368	1900	0.19
1K3XA	262	1250	0.15
1K3YA	221	1300	0.14
1K4IA	233	0.980	0.18
1K5CA	335	0.960	0.11
1K5NA	276	1090	0.12
1K6ZA	141	2000	0.19
1K75A	434	1750	0.19
1K77A	260	1630	0.20
1K7CA	233	1120	0.11
1K7JA	206	1400	0.20
1K8WA	327	1850	0.18
1K92A	455	1600	0.16
1KA1A	357	1300	0.13
1KCQA	104	1650	0.19
1KCZA	413	1900	0.14
1KDKA	177	1700	0.19
1KGDA	180	1310	0.19
1KIDA	203	1700	0.18
1KJQA	391	1050	0.19
1KL9A	182	1900	0.20
1KLOA	162	2100	0.20
1KMTA	141	1300	0.16
1KNGA	156	1140	0.12
1KOEA	172	1500	0.19
1KOLA	398	1650	0.17
1KP6A	79	1800	0.16
1KPTA	105	1750	0.17
1KQ6A	141	1180	0.13
1KQFA	1015	1600	0.18
1KQFC	217	1600	0.18
1KQPA	271	1030	0.11
1KQRA	179	1400	0.17
1KS8A	433	1400	0.18
1KSIA	642	2200	0.18
1KT6A	183	1100	0.19
1KTGA	138	1800	0.19
1KVEA	63	1800	0.17
1KVEB	77	1800	0.17
1KWFA	363	0.940	0.09
1KWWA	149	1900	0.19
1KYFA	247	1220	0.15
1KZLA	208	2100	0.19
1L3KA	196	1100	0.16
1L6PA	125	1650	0.14
1L6RA	227	1400	0.17
1L7AA	318	1500	0.19
1L9LA	74	0.920	0.14
1L9XA	315	1600	0.18
1LBAA	146	2200	0.19
1LBWA	252	2000	0.19
1LC8A	364	1800	0.20
1LF6A	684	2100	0.20
1LFWA	470	1800	0.17
1LKEA	184	1900	0.19
1LKIA	180	2000	0.19
1LKKA	105	1000	0.13
1LLFA	534	1400	0.14
1LM8B	118	1850	0.20
1LMIA	131	1500	0.20
1LMLA	478	1860	0.19
1LNIA	96	1000	0.12
1LO7A	141	1500	0.16
1LQTA	456	1050	0.13
1LQVA	193	1600	0.19
1LR0A	129	1910	0.18
1LS1A	295	1100	0.14
1LSHA	1056	1900	0.19
1LSHB	319	1900	0.19
1LUCA	355	1500	0.18
1LVWA	295	1700	0.19
1LWBA	122	1050	0.10
1LYVA	306	1360	0.14
1LZLA	323	1300	0.15
1M0KA	262	1430	0.13
1M0WA	491	1800	0.17
1M15A	357	1200	0.12
1M1FA	110	1400	0.16
1M1QA	91	0.970	0.14
1M1ZA	513	1950	0.20
1M22A	503	1400	0.18
1M2DA	110	1050	0.14
1M40A	263	0.850	0.09
1M48A	133	1950	0.20
1M4IA	181	1500	0.18
1M4LA	307	1250	0.10
1M4YA	171	2100	0.19
1M55A	197	1400	0.18
1M5TA	124	1600	0.19
1M6SA	347	1800	0.20
1M7JA	484	1500	0.16
1M93C	41	1650	0.19
1M9ZA	111	1050	0.16
1MBAA	147	1600	0.19
1MC2A	122	0.850	0.10
1MG4A	113	1500	0.15
1MIXA	206	1750	0.20
1MJ4A	82	1200	0.12
1MJ5A	302	0.950	0.11
1MJNA	179	1300	0.16
1MJSA	197	1910	0.20
1MKKA	96	1320	0.17
1MN8A	100	1000	0.13
1MNNA	340	1400	0.20
1MOLA	94	1700	0.17
1MRAA	359	2100	0.19
1MSCA	129	2000	0.20
1MSKA	331	1800	0.20
1MTPA	323	1500	0.20
1MTPB	43	1500	0.20
1MTYB	384	1700	0.18
1MTYD	512	1700	0.18
1MTYG	162	1700	0.18
1MUNA	225	1200	0.12
1MUSA	477	1900	0.19
1MUWA	386	0.860	0.13
1MV8A	436	1550	0.17
1MVLA	209	2000	0.17
1MW5A	187	2100	0.20
1MWQA	101	0.990	0.11
1N13A	52	1400	0.20
1N13B	113	1400	0.20
1N1FA	159	1950	0.17
1N1JA	93	1670	0.18
1N2ZA	245	2000	0.19
1N31A	386	2200	0.20
1N3LA	372	1180	0.18
1N40A	396	1060	0.13
1N4WA	504	0.920	0.10
1N62A	166	1090	0.14
1N62B	809	1090	0.14
1N62C	288	1090	0.14
1N7HB	381	1800	0.18
1N8VA	112	1390	0.18
1N93X	375	1760	0.16
1NB9A	147	1700	0.18
1NC5A	373	1600	0.19
1NEPA	130	1700	0.20
1NFPA	228	1600	0.17
1NH8A	304	1800	0.20
1NKDA	65	1090	0.10
1NKGA	508	1500	0.17
1NKIA	135	0.950	0.15
1NKZA	53	2000	0.17
1NKZB	41	2000	0.17
1NNFA	309	1100	0.16
1NNXA	109	1450	0.20
1NQJA	119	1000	0.14
1NRJA	158	1700	0.20
1NRJB	218	1700	0.20
1NS5A	155	1680	0.14
1NSJA	205	2000	0.19
1NSZA	347	1750	0.17
1NTHA	458	1550	0.18
1NTYA	311	1700	0.20
1NU0A	138	1600	0.19
1NULB	152	1800	0.19
1NUYA	337	1300	0.16
1NVUS	481	2200	0.19
1NWWA	149	1200	0.15
1NWZA	125	0.820	0.12
1NXMA	197	1300	0.14
1NXUA	333	1800	0.20
1NYKB	165	1310	0.16
1NZ0A	118	1200	0.16
1NZJA	298	1500	0.15
1O20A	427	2000	0.16
1O22A	170	2000	0.19
1O2DA	371	1300	0.14
1O4SA	389	1900	0.16
1O4WA	147	1900	0.19
1O57A	291	2200	0.10
1O69A	394	1840	0.18
1O6AA	96	1850	0.17
1O7IA	119	1200	0.19
1O7JA	327	1000	0.11
1O83A	70	1640	0.20
1O88A	353	2200	0.17
1OAIA	59	1000	0.15
1OAOC	729	1900	0.15
1OBBA	480	1900	0.20
1OBPA	159	2000	0.16
1OCYA	198	1500	0.14
1OD3A	168	1000	0.13
1ODMA	331	1150	0.14
1OE4A	247	2000	0.18
1OEJA	193	1810	0.18
1OEWA	329	0.900	0.12
1OF1A	376	1950	0.18
1OF8A	370	1500	0.13
1OFDA	1520	2000	0.19
1OFLA	481	1700	0.14
1OGDA	131	1950	0.20
1OGOX	574	1650	0.19
1OGQA	313	1700	0.19
1OH4A	179	1350	0.14
1OI7A	288	1230	0.18
1OJHA	65	1800	0.18
1OK0A	74	0.930	0.10
1OKSA	56	1800	0.20
1OLTA	457	2070	0.15
1ON3A	523	1900	0.17
1OQ1A	223	1700	0.18
1OR4A	178	2150	0.20
1OR7C	90	2000	0.20
1ORUA	195	1800	0.20
1OSYA	115	1700	0.18
1OTGA	125	2100	0.18
1OTKA	249	2000	0.19
1OW4A	129	1600	0.18
1OWLA	484	1800	0.19
1OXXK	353	1450	0.17
1OZNA	285	1520	0.17
1P0ZA	131	1600	0.17
1P1JA	533	1700	0.17
1P1XA	260	0.990	0.14
1P35A	299	2200	0.20
1P3CA	215	1500	0.16
1P3DA	475	1700	0.17
1P4CA	380	1350	0.18
1P57A	114	1750	0.19
1P5DX	463	1600	0.16
1P5ZB	263	1600	0.17
1P6OA	161	1140	0.11
1P90A	145	1800	0.19
1P9GA	41	0.840	0.07
1P9YA	121	2150	0.20
1PBJA	125	1400	0.19
1PBWA	216	2000	0.18
1PBYA	489	1700	0.19
1PBYC	79	1700	0.19
1PCFA	66	1740	0.20
1PDOA	135	1700	0.19
1PFBA	55	1400	0.20
1PG4A	652	1750	0.18
1PKHA	204	1420	0.19
1PL3A	186	1900	0.17
1PL8A	356	1900	0.20
1PM4A	119	1750	0.18
1PMMA	466	2000	0.18
1POCA	134	2000	0.19
1PQHA	143	1290	0.15
1PSRA	100	1050	0.11
1PT6A	213	1870	0.19
1PU6A	218	1640	0.15
1PUCA	105	1950	0.19
1PVMA	184	1500	0.19
1PX0A	254	1900	0.18
1PX5A	349	1740	0.19
1PXVC	111	1800	0.19
1PXZA	346	1700	0.19
1PZ4A	116	1350	0.19
1Q08A	99	1900	0.18
1Q0RA	298	1450	0.17
1Q35A	320	1200	0.17
1Q5YA	85	1400	0.16
1Q5ZA	177	1800	0.19
1Q6OB	216	1200	0.14
1Q6ZA	528	1000	0.12
1Q7EA	428	1600	0.16
1Q7FA	286	1950	0.20
1Q7LA	198	1400	0.13
1Q7LB	88	1400	0.13
1Q8DA	108	1800	0.19
1Q9UA	130	1800	0.20
1QAZA	351	1780	0.18
1QD1A	325	1700	0.19
1QDDA	144	1300	0.13
1QF8A	182	1740	0.19
1QFTA	175	1250	0.18
1QG8A	255	1500	0.16
1QHDA	398	1950	0.19
1QJPA	171	1650	0.15
1QKRA	188	1800	0.20
1QLWA	328	1090	0.14
1QNRA	344	1400	0.12
1QQFA	277	1450	0.16
1QQP1	213	1900	0.16
1QQP2	218	1900	0.16
1QQP3	220	1900	0.16
1QQP4	85	1900	0.16
1QW9A	502	1200	0.17
1QWGA	251	1600	0.17
1QWOA	442	1500	0.16
1QWRA	319	1800	0.20
1QZMA	94	1900	0.18
1R0MA	375	1300	0.15
1R0QA	131	1610	0.19
1R0UA	148	1750	0.18
1R0VA	305	2000	0.18
1R29A	127	1300	0.13
1R45A	204	1570	0.17
1R4VA	171	1900	0.18
1R4XA	275	1900	0.17
1R5MA	425	1550	0.19
1R5ZA	323	1950	0.19
1R6DA	337	1350	0.18
1R6JA	82	0.730	0.07
1R6WA	322	1620	0.17
1R6XA	395	1400	0.20
1R71A	178	2200	0.20
1R7AA	504	1770	0.16
1R89A	437	1800	0.19
1R8HA	87	1900	0.20
1R8SE	203	1460	0.16
1R9LA	309	1590	0.15
1RA0A	430	1120	0.17
1RCQA	357	1450	0.15
1REGX	122	1900	0.18
1RFXA	94	2000	0.18
1RG8A	146	1100	0.15
1RH6A	55	1700	0.19
1RHCA	330	1800	0.16
1RKIA	102	1600	0.19
1RL0A	255	1400	0.18
1RLIA	184	1800	0.20
1RM6A	769	1600	0.15
1ROCA	155	1500	0.20
1RQBA	539	1900	0.16
1RTQA	299	0.950	0.14
1RU4A	400	1600	0.18
1RV9A	259	1530	0.20
1RVKA	382	1700	0.20
1RW1A	114	1020	0.13
1RWHA	757	1250	0.11
1RWJA	82	1700	0.20
1RWRA	301	1720	0.15
1RX0A	393	1770	0.18
1RXQA	178	1700	0.19
1RXZA	245	2000	0.19
1RY9A	145	1820	0.18
1RYQA	69	1380	0.19
1S0IA	648	1600	0.17
1S1DA	331	1600	0.17
1S1QA	145	2000	0.19
1S2WA	295	1690	0.18
1S3CA	141	1250	0.15
1S4CA	155	2200	0.18
1S4KA	120	1900	0.19
1S5DA	240	1750	0.16
1S7ZA	117	1830	0.17
1S96A	219	2000	0.20
1S99A	200	1650	0.17
1S9RA	410	1600	0.17
1S9UA	207	1380	0.16
1SAUA	115	1120	0.11
1SBPA	310	1700	0.18
1SBXA	106	1650	0.18
1SBYA	254	1100	0.13
1SCFA	273	2200	0.20
1SDIA	213	1650	0.15
1SDWA	314	1850	0.20
1SEDA	117	2100	0.19
1SENA	164	1200	0.16
1SFPA	114	1900	0.17
1SFXA	109	1550	0.15
1SG4A	260	1300	0.16
1SH8A	154	1500	0.20
1SHUX	182	1500	0.19
1SJWA	144	1350	0.14
1SLUA	142	1800	0.19
1SMXA	96	1800	0.20
1SQ9A	397	1900	0.19
1SQSA	242	1500	0.20
1SR4A	206	2000	0.18
1SRAA	151	2000	0.20
1SU8A	636	1100	0.15
1SURA	215	2000	0.19
1SUZA	244	1800	0.20
1SVFA	64	1400	0.18
1SVSA	353	1500	0.20
1SVVA	359	2100	0.20
1SZ2A	332	2200	0.20
1SZWA	379	2000	0.19
1T07A	94	1800	0.20
1T0BA	252	1700	0.14
1T0HB	224	1970	0.19
1T0TV	248	1750	0.16
1T1UA	639	1550	0.17
1T3YA	141	1150	0.12
1T61A	229	1500	0.20
1T6AA	126	2050	0.20
1T6CA	315	1530	0.16
1T6UA	117	1300	0.16
1T82A	155	1700	0.19
1T8KA	77	1100	0.13
1T92A	116	1600	0.17
1T9IA	163	1600	0.19
1TAFA	68	2000	0.20
1TBFA	347	1300	0.16
1TE2A	226	1760	0.18
1TG5A	424	1900	0.19
1TIFA	78	1800	0.19
1TKEA	224	1460	0.18
1TL2A	236	2000	0.16
1TP6A	128	1500	0.20
1TQGA	105	0.980	0.18
1TQJB	230	1600	0.17
1TR0A	108	1800	0.16
1TT8A	164	1000	0.12
1TTZA	87	2110	0.19
1TU9A	134	1200	0.16
1TUHA	156	1850	0.19
1TUKA	67	1120	0.14
1TULA	108	2200	0.18
1TUWA	109	1900	0.20
1TVXA	75	1750	0.20
1TWDA	256	1700	0.19
1TXGB	335	1700	0.15
1TZPA	255	1400	0.18
1TZYC	136	1900	0.19
1TZYD	103	1900	0.19
1U02A	239	1920	0.20
1U07A	90	1130	0.14
1U14A	172	1680	0.18
1U19A	349	2200	0.20
1U2HA	99	0.960	0.16
1U36A	106	1890	0.19
1U5DA	108	1700	0.17
1U5KA	244	2000	0.20
1U5PA	216	2000	0.19
1U60A	310	1610	0.14
1U6KA	283	1550	0.18
1U6TA	121	1900	0.17
1U7GA	385	1400	0.14
1U7IA	136	1400	0.15
1U8VA	490	1600	0.17
1UA4A	455	1900	0.17
1UCDA	190	1300	0.20
1UCRA	78	1200	0.14
1UCSA	64	0.620	0.14
1UEKA	275	1700	0.18
1UF5A	303	1600	0.18
1UFYA	122	0.960	0.11
1UGHI	82	1900	0.20
1UI0A	205	1500	0.18
1UJ2A	252	1800	0.19
1UJ8A	77	1750	0.19
1UKKA	142	1600	0.18
1UNNC	115	1900	0.18
1UNQA	125	0.980	0.15
1UOYA	64	1500	0.16
1UPGA	102	1800	0.19
1URQA	63	2000	0.17
1URQC	80	2000	0.17
1US0A	316	0.660	0.09
1US5A	314	1500	0.18
1USEA	45	1300	0.17
1USGA	346	1530	0.19
1UUJA	88	1750	0.19
1UUYA	167	1450	0.16
1UV7A	110	1700	0.20
1UWCA	261	1080	0.12
1UWKA	557	1190	0.14
1UWSB	489	1950	0.19
1UX6A	350	1900	0.20
1UZ3A	102	1100	0.14
1V05A	96	1430	0.19
1V0AA	178	1980	0.20
1V0WA	506	1350	0.16
1V2BA	177	1600	0.19
1V5IB	76	1500	0.18
1V5VA	401	1500	0.20
1V6PA	62	0.870	0.12
1V6ZA	228	2000	0.20
1V74A	107	2000	0.19
1V74B	87	2000	0.19
1V7WA	807	1600	0.16
1V7ZA	260	1600	0.18
1V82A	253	1850	0.20
1V9YA	167	1320	0.16
1VA0A	239	1970	0.20
1VA6A	518	2100	0.20
1VBWA	68	0.930	0.11
1VDFA	46	2050	0.18
1VDKA	466	1800	0.19
1VH5A	148	1340	0.19
1VHNA	318	1590	0.19
1VJGA	218	2010	0.17
1VJNA	220	2000	0.18
1VJUA	309	1400	0.15
1VJVA	415	1740	0.18
1VK1A	242	1200	0.17
1VK3A	615	2150	0.19
1VK4A	298	1910	0.17
1VKEA	133	1560	0.16
1VKFA	188	1650	0.19
1VKHA	273	1850	0.14
1VKIA	181	1600	0.15
1VKKA	154	1350	0.16
1VKNA	351	1800	0.18
1VKYA	347	2000	0.18
1VL1A	232	1550	0.17
1VL7A	157	1500	0.16
1VLAA	150	1800	0.17
1VLSA	146	1850	0.20
1VLYA	338	1300	0.14
1VMBA	140	1700	0.18
1VMGA	95	1460	0.14
1VMHA	144	1310	0.16
1VMOA	163	2200	0.19
1VP8A	201	1300	0.15
1VPBA	451	1750	0.18
1VPKA	378	2000	0.20
1VPMA	169	1660	0.17
1VPRA	374	1800	0.20
1VQ3A	94	1900	0.18
1VQBA	87	1800	0.20
1VQSA	116	1500	0.15
1VR7A	142	1200	0.12
1VRAA	208	2000	0.14
1VRAB	215	2000	0.14
1VSRA	136	1800	0.20
1VTZ0	196	1450	0.18
1VYBA	238	1800	0.19
1VYIA	112	1500	0.17
1VYKA	149	1490	0.16
1VYRA	364	0.900	0.12
1VZMA	45	1400	0.19
1VZYA	291	1970	0.20
1W0HA	204	1590	0.17
1W0NA	131	0.800	0.13
1W1HA	151	1450	0.16
1W23A	360	1080	0.12
1W2WA	211	1750	0.17
1W2WB	191	1750	0.17
1W3EX	101	1770	0.19
1W53A	84	1600	0.20
1W5QA	337	1400	0.15
1W5RA	278	1450	0.20
1W66A	232	1080	0.12
1W6SA	599	1200	0.15
1W6SB	74	1200	0.15
1W7CA	747	1230	0.11
1W85I	49	2000	0.18
1W8SA	263	1850	0.15
1W91A	503	2200	0.18
1W94B	156	2000	0.20
1W96A	554	1800	0.20
1WB4A	297	1400	0.11
1WB9A	800	2100	0.19
1WBAA	175	1800	0.19
1WBHA	214	1550	0.17
1WC1A	226	1930	0.20
1WC2A	181	1200	0.15
1WCWA	261	1300	0.19
1WD3A	482	1750	0.19
1WDDA	477	1350	0.16
1WDDS	128	1350	0.16
1WDJA	187	2000	0.19
1WEHB	171	1800	0.18
1WHIA	122	1500	0.19
1WHSB	153	2000	0.17
1WHZA	70	1520	0.15
1WKQA	164	1170	0.16
1WLGA	299	1800	0.19
1WLZA	105	1600	0.20
1WN2A	121	1200	0.19
1WNYA	186	1600	0.18
1WOLA	122	1620	0.19
1WPNA	188	1300	0.14
1WQJI	70	1600	0.19
1WQLB	186	2200	0.17
1WS8A	109	1600	0.19
1WTEA	272	1900	0.17
1WTJA	343	1550	0.19
1WU3I	161	2150	0.20
1WU9A	80	1540	0.18
1WUIL	534	1040	0.11
1WUIS	267	1040	0.11
1WUWB	45	1900	0.17
1WV3A	238	1750	0.20
1WVFA	520	1300	0.15
1WWIA	148	1580	0.19
1WWWV	120	2200	0.19
1WWWY	101	2200	0.19
1WXOA	157	1880	0.19
1WZDA	215	1350	0.18
1X1NA	524	1800	0.19
1X54A	434	1450	0.17
1X6IA	91	1200	0.17
1X6OA	174	1600	0.18
1X6ZA	123	0.780	0.14
1X7DA	350	1600	0.17
1X82A	190	1500	0.16
1X8QA	184	0.850	0.10
1X91A	153	1500	0.18
1X9IA	302	1160	0.15
1XBIA	120	1450	0.18
1XCRA	316	1700	0.19
1XD3A	230	1450	0.18
1XDNA	277	1200	0.13
1XFFA	240	1800	0.16
1XG0A	76	0.970	0.11
1XG0C	177	0.970	0.11
1XGKA	352	1400	0.19
1XHNA	184	1950	0.16
1XJUA	163	1070	0.13
1XL3A	218	2200	0.20
1XL3C	92	2200	0.20
1XLQA	106	1450	0.20
1XMKA	79	0.970	0.14
1XMTA	103	1150	0.15
1XMXA	385	2100	0.17
1XOCA	520	1550	0.18
1XODA	118	1150	0.15
1XOVA	326	1800	0.17
1XPIA	231	2200	0.19
1XQOA	256	1030	0.16
1XSVA	113	1700	0.19
1XT5A	135	1150	0.13
1XTPA	254	1940	0.16
1XTTA	216	1800	0.19
1XU1R	42	1900	0.17
1XUBA	298	1300	0.14
1XV5A	401	1730	0.17
1XVSA	126	2010	0.18
1XXQA	161	1800	0.19
1Y0HA	102	1600	0.18
1Y0KA	209	1750	0.19
1Y0UA	96	1600	0.17
1Y12A	165	1950	0.18
1Y1OA	203	2200	0.20
1Y43B	173	1400	0.20
1Y66A	52	1650	0.19
1Y6XA	93	1250	0.18
1Y7TA	327	1650	0.20
1Y8AA	332	1400	0.18
1Y93A	159	1030	0.16
1YACA	208	1800	0.17
1YARA	233	1900	0.18
1YARH	217	1900	0.18
1YARO	237	1900	0.18
1YD0A	96	1500	0.17
1YE8A	178	1400	0.17
1YFDA	375	1900	0.17
1YFQA	342	1100	0.15
1YG9A	330	1300	0.18
1YGTA	111	1700	0.20
1YHTA	367	2000	0.15
1YJ7A	171	1800	0.18
1YKIA	217	1700	0.14
1YLEA	342	1700	0.19
1YLLA	200	1640	0.20
1YLOA	348	2150	0.19
1YM3A	215	1750	0.18
1YNPA	317	1250	0.17
1YNRA	80	2000	0.17
1YOYA	175	2000	0.19
1YQGA	263	1900	0.20
1YQHA	109	1700	0.16
1YQSA	349	1050	0.11
1YRBB	262	1750	0.20
1YRKA	126	1700	0.18
1YSQA	193	1750	0.20
1YT3A	375	1600	0.20
1YTLA	174	1800	0.17
1YTVM	84	1800	0.20
1YU0A	381	1560	0.13
1YU5X	67	1400	0.19
1YX1A	264	1800	0.17
1YZ1A	174	2000	0.19
1YZFA	195	1900	0.19
1YZHB	214	2020	0.18
1YZVA	204	2000	0.16
1Z0MA	96	1910	0.20
1Z0WA	207	1200	0.14
1Z2NX	324	1200	0.18
1Z2UA	150	1100	0.13
1Z2WB	192	2000	0.18
1Z3EB	73	1500	0.20
1Z3XA	238	1500	0.18
1Z40A	336	1900	0.20
1Z4RA	168	1740	0.20
1Z67A	135	1450	0.16
1Z6MA	175	1300	0.16
1Z6OA	212	1910	0.19
1Z70X	311	1150	0.14
1Z72A	225	1450	0.15
1Z96A	40	1800	0.17
1ZBFA	142	1500	0.19
1ZCEA	155	1300	0.20
1ZCZA	464	1880	0.16
1ZD7A	159	1700	0.18
1ZE3H	122	1840	0.19
1ZELA	298	1930	0.18
1ZGKA	308	1350	0.11
1ZHSA	113	1800	0.19
1ZI8A	236	1400	0.17
1ZJCA	418	1800	0.17
1ZK4A	251	1000	0.16
1ZK5A	176	1400	0.19
1ZK8A	183	2150	0.18
1ZKEA	83	1600	0.20
1ZL0A	311	1100	0.10
1ZLDA	118	1650	0.16
1ZMAA	118	1250	0.13
1ZRNA	232	1830	0.20
1ZSOA	164	2170	0.19
1ZTHA	258	1890	0.19
1ZUUA	58	0.970	0.12
1ZVTA	256	1700	0.18
1ZX2A	147	2100	0.19
1ZX8A	136	1900	0.17
1ZY7A	403	1700	0.17
1ZZ1A	369	1570	0.17
1ZZGA	415	1950	0.18
1ZZKA	82	0.950	0.12
1ZZOA	136	1600	0.14
2A14A	263	1700	0.16
2A15A	139	1680	0.18
2A1VA	144	2150	0.16
2A26A	50	1200	0.17
2A2KA	175	1520	0.18
2A2MA	258	1880	0.14
2A35A	215	1500	0.18
2A3NA	355	1230	0.11
2A5HA	416	2100	0.19
2A5ZA	262	2020	0.17
2A65A	519	1650	0.20
2A67A	167	2000	0.19
2A6CA	83	1900	0.18
2A6SA	84	1770	0.20
2A6ZA	222	1000	0.13
2A72A	146	2000	0.19
2A9IA	113	1700	0.18
2A9SA	171	1750	0.17
2ABSA	383	1100	0.14
2ACFA	182	1400	0.17
2AEBA	322	1290	0.17
2AFBA	351	2050	0.18
2AG4A	164	1800	0.19
2AGKA	260	1300	0.19
2AH5A	210	1740	0.20
2AHUA	531	1900	0.19
2AIBA	98	1100	0.12
2AJ6A	159	1630	0.18
2AJ7A	163	1670	0.17
2AKOA	251	2200	0.18
2AKZA	439	1360	0.12
2AMHA	207	2000	0.20
2AMLA	373	1500	0.14
2ANXA	146	1040	0.12
2APJA	260	1600	0.15
2APLA	157	2010	0.20
2AQ6A	147	1700	0.19
2ARCA	164	1500	0.18
2ASBA	251	1500	0.19
2AXCA	264	1700	0.18
2AXWA	134	1050	0.15
2AYDA	76	1600	0.18
2AZ4A	429	2000	0.20
2AZWA	148	1900	0.20
2B06A	155	1400	0.19
2B0AA	186	1450	0.19
2B0TA	738	1750	0.20
2B2NA	344	2100	0.20
2B4JC	98	2020	0.18
2B4VA	468	1800	0.20
2B4WA	315	1980	0.13
2B5WA	357	1600	0.15
2B82A	211	1250	0.17
2B8MA	117	1700	0.15
2B97A	71	0.750	0.13
2BAYA	61	1500	0.18
2BBAA	185	1650	0.19
2BBHA	269	1850	0.20
2BCMA	165	1480	0.17
2BD0A	244	1700	0.20
2BDRA	175	1600	0.20
2BEKB	257	1800	0.18
2BF6A	449	0.970	0.11
2BFDA	400	1390	0.15
2BFDB	342	1390	0.15
2BHUA	602	1100	0.13
2BIVA	243	1700	0.20
2BJFA	329	1670	0.18
2BJIA	277	1240	0.15
2BJNA	160	1700	0.18
2BJQA	345	1750	0.19
2BK8A	97	1690	0.19
2BK9A	153	1200	0.10
2BKFA	87	1560	0.20
2BKRA	212	1900	0.17
2BKXA	242	1400	0.12
2BKYA	97	1700	0.17
2BL2A	156	2100	0.19
2BLNA	305	1200	0.14
2BM5A	186	2000	0.18
2BMOA	447	1200	0.16
2BMOB	194	1200	0.16
2BNLA	136	2000	0.16
2BNMA	198	1700	0.19
2BO9B	222	1600	0.15
2BOGX	286	1040	0.15
2BRFA	110	1400	0.15
2BS3C	256	2190	0.18
2BSJA	133	1830	0.19
2BT9A	90	0.940	0.10
2BU3A	254	1400	0.17
2BW3A	534	2000	0.18
2BWFA	77	1150	0.18
2BWRA	401	1500	0.16
2BX6A	350	2100	0.20
2BYZA	418	1950	0.19
2BZ1A	196	1540	0.19
2BZVA	181	1150	0.12
2C0NA	203	1860	0.17
2C1DA	264	1920	0.16
2C1DB	137	1920	0.16
2C1LA	358	1900	0.19
2C1VA	338	1200	0.17
2C2IA	151	1800	0.18
2C2PA	199	1750	0.18
2C2UA	207	1100	0.13
2C3FA	358	1810	0.19
2C3WA	102	1810	0.16
2C43A	323	1930	0.16
2C5KT	95	2050	0.18
2C5LC	117	1900	0.19
2C61A	469	1500	0.19
2C71A	216	1050	0.12
2C78A	405	1400	0.20
2C7NA	74	2100	0.20
2C92A	160	1600	0.18
2C9QA	102	1600	0.19
2C9WA	169	1900	0.19
2CA6B	386	2200	0.17
2CARA	196	1090	0.10
2CAYA	145	1900	0.19
2CB8A	87	1400	0.17
2CBZA	237	1500	0.16
2CCMA	191	1800	0.19
2CCQA	99	1600	0.19
2CCVA	101	1300	0.14
2CDUA	452	1800	0.18
2CE2X	166	1000	0.14
2CE8A	337	2030	0.18
2CG7A	90	1200	0.19
2CH5A	347	1900	0.17
2CHCB	170	1690	0.17
2CHOA	716	1850	0.18
2CI1A	276	1080	0.11
2CIOB	121	1500	0.18
2CISA	297	1620	0.19
2CIUA	127	1600	0.20
2CIWA	299	1150	0.15
2CJ4A	150	1630	0.15
2CJSC	62	1780	0.18
2CJTA	131	1440	0.16
2CKKA	127	1450	0.14
2CNQA	306	1000	0.12
2CO3A	137	1780	0.18
2CO5A	99	2200	0.19
2COVD	104	1250	0.15
2CS7A	55	1200	0.11
2CVDA	198	1450	0.19
2CWRA	103	1700	0.19
2CWSA	237	1000	0.10
2CWYA	94	1850	0.18
2CX1A	187	1800	0.16
2CXAA	256	1600	0.19
2CXHA	217	1800	0.18
2CXIA	348	1940	0.19
2CXNA	557	1400	0.17
2CXYA	125	1600	0.19
2CYJA	118	1500	0.18
2CZLA	272	1550	0.18
2D0OC	610	2000	0.20
2D1LA	253	1850	0.19
2D1SA	548	1300	0.18
2D28C	149	2000	0.19
2D4PA	141	1700	0.17
2D5BA	500	1800	0.20
2D5MA	190	1050	0.14
2D5WA	603	1300	0.19
2D80A	318	1700	0.17
2D9RA	104	2010	0.18
2DB7A	64	1900	0.19
2DBBA	151	2000	0.20
2DDHA	661	2070	0.20
2DDXA	333	0.860	0.14
2DE2A	365	1800	0.18
2DE6A	392	1800	0.19
2DEJA	350	1500	0.19
2DG1A	333	1720	0.17
2DH2A	424	2100	0.18
2DJFA	119	2000	0.16
2DKAA	544	1930	0.19
2DKJA	407	1150	0.18
2DKOA	146	1060	0.14
2DKOB	103	1060	0.14
2DLBA	80	1200	0.15
2DQAA	124	1600	0.18
2DS5A	51	1500	0.19
2DSKA	311	1500	0.17
2DSLA	136	1700	0.19
2DSXA	52	0.680	0.10
2DSYA	87	1900	0.18
2DT8A	280	1480	0.17
2DTJA	178	1580	0.20
2DVMA	439	1600	0.19
2DWUA	276	1600	0.16
2DXAA	166	1580	0.18
2DXQA	150	1800	0.20
2DY0A	190	1250	0.20
2DYIA	162	2000	0.19
2DYJA	95	1840	0.20
2E11A	266	1730	0.19
2E2AA	105	2100	0.20
2E2OA	299	1650	0.19
2E3HA	90	1450	0.19
2E3RA	255	1650	0.19
2E3VA	122	1950	0.18
2E4MC	146	1850	0.20
2E4TA	519	0.960	0.13
2E52A	300	2000	0.18
2E56A	144	2000	0.20
2E5FA	325	1350	0.17
2E6LA	208	2200	0.20
2E7AB	157	1800	0.20
2E7VA	121	1920	0.19
2E7ZA	727	1260	0.16
2E8VA	340	1800	0.20
2EABA	899	1120	0.18
2EB6A	267	1690	0.20
2ECEA	462	2000	0.20
2ECUA	149	1300	0.20
2EHZA	302	1350	0.17
2EI9A	240	2000	0.20
2EJ8A	160	1840	0.20
2EJNA	153	1640	0.19
2ELCA	329	1550	0.19
2ELFA	370	1700	0.18
2ENDA	138	1450	0.16
2ENGA	210	1500	0.10
2EPJA	434	1700	0.17
2EPLX	627	1400	0.19
2ERFA	209	1450	0.19
2ERLA	40	1000	0.13
2ERVA	150	2000	0.20
2ERWA	56	1400	0.18
2ES4D	332	1850	0.20
2ESSA	248	1900	0.17
2ETJA	250	1740	0.18
2ETVA	346	1700	0.17
2EU9A	355	1530	0.17
2EV1A	222	1600	0.19
2EW0A	192	1400	0.20
2EWCA	126	2150	0.16
2EWTA	71	1810	0.19
2EZ2A	456	1850	0.17
2F01A	127	0.850	0.15
2F1FA	164	1750	0.17
2F1NA	262	1730	0.19
2F22A	144	1420	0.16
2F24A	382	1760	0.20
2F2EA	146	1850	0.18
2F2HA	773	1950	0.18
2F4MA	295	1850	0.19
2F4MB	61	1850	0.19
2F5TX	233	1450	0.16
2F5XA	312	1720	0.14
2F62A	161	1500	0.17
2F6GA	232	1910	0.19
2F9FA	177	1800	0.19
2F9HA	129	1570	0.17
2F9IA	327	1980	0.19
2F9IB	285	1980	0.19
2FA1A	160	1700	0.19
2FARA	309	1900	0.20
2FB0A	94	2100	0.20
2FB5A	205	1990	0.18
2FB6A	117	1460	0.13
2FBAA	492	1100	0.15
2FCJA	119	1300	0.19
2FCLA	169	1200	0.14
2FCTA	313	1600	0.18
2FCWA	109	1260	0.15
2FCWB	80	1260	0.15
2FDNA	55	0.940	0.10
2FE3A	145	1750	0.17
2FEFA	294	1900	0.19
2FELA	359	2200	0.19
2FFYA	358	1070	0.13
2FGQX	332	1450	0.15
2FHPA	187	1600	0.18
2FHZA	109	1150	0.20
2FHZB	108	1150	0.20
2FI1A	190	1400	0.16
2FIUA	99	2000	0.20
2FIYA	309	2100	0.20
2FK9A	157	1750	0.18
2FKKA	206	1200	0.12
2FM8C	240	2200	0.20
2FMAA	59	0.850	0.13
2FNAA	357	2000	0.18
2FNUA	375	1500	0.15
2FOMA	62	1500	0.18
2FOMB	185	1500	0.18
2FOZA	347	1600	0.17
2FP1A	166	1550	0.18
2FR5A	146	1480	0.17
2FREA	200	1900	0.18
2FRGP	106	1190	0.18
2FS5A	235	1950	0.18
2FSQA	243	1400	0.16
2FSRA	195	1520	0.18
2FSUA	210	1700	0.19
2FTRA	108	1400	0.15
2FU2A	102	2150	0.16
2FU5A	117	2000	0.20
2FULA	177	1500	0.18
2FUPA	157	1480	0.19
2FUQA	747	2150	0.20
2FURA	209	1800	0.19
2FVYA	309	0.920	0.11
2FWHA	134	0.990	0.11
2FY7A	287	1700	0.19
2FYGA	128	1800	0.20
2FYXA	143	1900	0.16
2FZSA	193	1900	0.18
2FZTA	79	2050	0.20
2G0WA	296	1700	0.19
2G1PA	278	1890	0.19
2G2CA	167	1500	0.17
2G3RA	123	1250	0.20
2G3WA	182	1900	0.19
2G40A	224	1700	0.18
2G62A	325	1600	0.15
2G7GA	213	2010	0.20
2G7OA	70	1400	0.20
2G7SA	194	1400	0.14
2G81I	83	1550	0.15
2G8LA	299	2040	0.15
2G8SA	353	1500	0.15
2GA1A	106	2000	0.18
2GAGC	210	1850	0.19
2GAGD	99	1850	0.19
2GAIA	633	1700	0.20
2GAKA	391	2000	0.20
2GB4A	252	1250	0.14
2GBOA	104	2200	0.20
2GCUA	245	1480	0.18
2GDMA	153	1700	0.16
2GDQA	382	1800	0.20
2GEYA	158	1800	0.18
2GFFA	106	1750	0.20
2GGCA	263	1000	0.12
2GHSA	326	1550	0.14
2GHVC	203	2200	0.18
2GIAA	195	1890	0.18
2GIAD	187	1890	0.18
2GIBA	103	1750	0.19
2GIGA	257	1830	0.18
2GIXA	208	2020	0.19
2GIYA	191	1780	0.20
2GJ3B	120	1040	0.16
2GJ4A	824	1600	0.19
2GJUA	252	2000	0.20
2GKEA	274	1350	0.14
2GKGA	127	1000	0.09
2GKPA	167	1350	0.15
2GLZA	153	1450	0.17
2GM6A	208	1840	0.18
2GMQA	118	1760	0.19
2GMYA	153	1600	0.17
2GOXB	65	2200	0.18
2GPIA	91	1600	0.15
2GPJA	252	2200	0.18
2GR8A	99	2000	0.19
2GROB	170	1700	0.18
2GS5A	198	1500	0.18
2GS8A	317	1500	0.17
2GSOA	393	1300	0.17
2GTRA	261	1900	0.19
2GU3A	136	1740	0.19
2GUDA	122	0.940	0.14
2GUFA	594	1950	0.19
2GUIA	194	1600	0.16
2GVIA	204	1870	0.19
2GWDA	449	2090	0.18
2GWMA	200	1500	0.16
2GX5A	170	1740	0.19
2GXQA	207	1200	0.14
2GYQA	173	1400	0.14
2GZ4A	207	1500	0.15
2GZ6A	388	2000	0.17
2GZSA	278	1400	0.17
2H0QA	261	1820	0.20
2H1TA	188	1800	0.17
2H1VA	310	1200	0.13
2H5CA	198	0.820	0.09
2H5NA	133	2010	0.19
2H7GX	314	1900	0.20
2H88A	621	1740	0.18
2H88B	252	1740	0.18
2H88C	140	1740	0.18
2H88D	103	1740	0.18
2H8EA	120	1200	0.18
2H8GA	267	1500	0.20
2H9FA	396	1950	0.17
2HA8A	184	1600	0.18
2HALA	212	1350	0.18
2HAYA	224	2110	0.18
2HBAA	52	1250	0.14
2HCFA	234	1800	0.19
2HEUA	401	1040	0.13
2HEWF	152	1450	0.17
2HFKA	319	1790	0.19
2HH9A	339	2100	0.18
2HHCA	330	1540	0.18
2HHZA	150	2000	0.19
2HINA	71	1050	0.16
2HIYA	183	1400	0.16
2HJEA	221	1700	0.20
2HKVA	149	1700	0.18
2HL0A	143	1860	0.19
2HLJA	157	2000	0.17
2HLQA	100	1450	0.19
2HLYA	207	1600	0.17
2HNGA	127	1630	0.19
2HOXA	427	1400	0.17
2HP0A	466	1500	0.15
2HQ7A	146	2000	0.19
2HQSA	415	1500	0.19
2HQSC	118	1500	0.19
2HQYA	305	1800	0.18
2HRKA	207	2050	0.19
2HRKB	122	2050	0.19
2HS1A	99	0.840	0.12
2HSBA	126	1950	0.19
2HTSA	92	1830	0.19
2HUHA	147	1540	0.17
2HW1A	298	2100	0.19
2HW2A	143	1450	0.14
2HWXA	181	1900	0.20
2HX0A	154	1550	0.20
2HX5A	152	1500	0.16
2HY7A	406	1900	0.18
2HYTA	197	1640	0.17
2HZCA	87	1470	0.14
2HZGA	401	2020	0.15
2HZLA	365	1400	0.17
2I02A	148	1800	0.18
2I0KA	561	1600	0.15
2I2CA	272	1850	0.19
2I49A	429	1350	0.18
2I53A	258	1500	0.18
2I54B	247	2100	0.19
2I5EA	211	2100	0.20
2I5IA	263	1700	0.15
2I5UA	83	1500	0.18
2I5VO	251	1100	0.16
2I6HA	207	1750	0.17
2I6TA	303	2100	0.18
2I71A	400	1700	0.18
2I74A	189	1750	0.17
2I7GA	376	1730	0.17
2I8DA	123	1690	0.17
2I8TA	167	1300	0.15
2I9CA	123	2000	0.18
2I9WA	184	1750	0.19
2I9XA	87	1800	0.19
2IA1A	178	1590	0.17
2IA7A	134	1440	0.17
2IAFA	151	2050	0.20
2IAYA	114	1200	0.12
2IBLA	130	1320	0.16
2IC6A	78	1150	0.16
2ICGA	160	1650	0.20
2ICHA	335	2000	0.18
2ICUA	229	1600	0.17
2ICYB	469	1640	0.18
2ID4A	503	1900	0.18
2IDLA	117	1700	0.17
2IEQA	109	1750	0.20
2IF6A	186	1800	0.18
2IFXA	114	2000	0.17
2IGIA	180	1700	0.18
2IGSA	219	2170	0.19
2II2A	310	1100	0.20
2IIHA	157	1750	0.20
2IJ2A	470	1200	0.15
2IKKA	173	1800	0.20
2IKSA	293	1850	0.18
2ILKA	160	1600	0.16
2ILRA	264	2000	0.20
2IMFA	203	1300	0.18
2IMHA	231	1570	0.17
2IMJA	166	1500	0.17
2IMQX	282	1300	0.18
2IMSA	171	1480	0.18
2IN3A	216	1850	0.19
2INUA	410	1800	0.20
2IP1A	432	1800	0.18
2IP2A	334	1800	0.20
2IQYA	190	1400	0.15
2ISBA	192	1660	0.17
2IT9A	127	1800	0.18
2ITBA	206	2050	0.17
2IU4A	336	1960	0.18
2IUWA	238	1500	0.14
2IUYA	342	2100	0.17
2IVFA	976	1880	0.15
2IVFC	214	1880	0.15
2IW1A	374	1500	0.19
2IWRA	178	1500	0.15
2IXSA	323	2000	0.18
2IY2A	72	1900	0.20
2IYVA	184	1350	0.14
2IZ6A	176	1600	0.19
2IZRA	330	1300	0.13
2IZXA	41	1300	0.17
2J0AA	280	1800	0.20
2J1VA	151	1450	0.15
2J43A	219	1600	0.18
2J5GA	263	1460	0.15
2J5YA	61	1400	0.15
2J6AA	141	1700	0.20
2J6BA	109	1300	0.16
2J6GA	266	1550	0.18
2J6LA	500	1300	0.14
2J73A	103	1400	0.15
2J7QA	232	1800	0.16
2J8BA	79	1150	0.17
2J8KA	201	1500	0.17
2J97A	109	1750	0.19
2J9OA	298	1500	0.18
2JA9A	175	2200	0.19
2JB7A	164	1650	0.17
2JC9A	555	1500	0.16
2JCBA	200	1600	0.19
2JCDA	345	2110	0.20
2JDCA	146	1600	0.15
2JDIA	510	1900	0.18
2JDID	482	1900	0.18
2JDIG	273	1900	0.18
2JDIH	146	1900	0.18
2JDII	50	1900	0.18
2JDJA	105	2000	0.19
2JE3A	186	1800	0.20
2JE8A	848	1700	0.16
2JEKA	145	1380	0.17
2JFRA	234	0.830	0.10
2JG0A	535	1500	0.15
2JG1A	330	2000	0.19
2JH1A	246	1900	0.18
2JHFA	374	1000	0.12
2JHNB	295	1800	0.19
2JJ7B	186	2100	0.18
2JK9A	212	1790	0.19
2JKHL	55	1250	0.20
2JLIA	123	1130	0.16
2JLVA	451	1900	0.19
2LISA	136	1350	0.14
2MCMA	112	1500	0.15
2MHRA	118	1300	0.16
2NL9A	157	1550	0.17
2NLVA	112	1300	0.18
2NMLA	104	1550	0.20
2NOOA	502	1650	0.18
2NPNA	251	1600	0.17
2NQWA	93	1300	0.13
2NR5A	67	1900	0.18
2NR7A	195	1300	0.16
2NRKA	173	1650	0.18
2NRRA	159	1200	0.18
2NS0A	85	2000	0.19
2NSCA	109	2200	0.20
2NSZA	129	1150	0.13
2NT0A	497	1790	0.18
2NUHA	118	1390	0.20
2NUJA	163	2000	0.16
2NW2A	200	1400	0.19
2NW8A	306	1600	0.17
2NWFA	141	1100	0.12
2NWHA	317	1860	0.20
2NX2A	181	2000	0.18
2NXFA	322	1700	0.16
2NXVA	249	1100	0.14
2NXWA	565	1500	0.17
2NYIA	195	1800	0.18
2NZXA	371	1900	0.19
2O0MA	345	1600	0.17
2O0YA	260	2000	0.18
2O14A	375	2100	0.19
2O1KA	52	1670	0.19
2O1QA	145	1500	0.18
2O2VA	106	1830	0.20
2O2VB	90	1830	0.20
2O2XA	218	1500	0.14
2O37A	92	1250	0.14
2O3LA	85	2050	0.19
2O4VA	411	1940	0.17
2O5VA	359	1610	0.17
2O62A	270	1750	0.17
2O6PA	161	1500	0.20
2O70A	174	1800	0.20
2O7AA	124	0.840	0.09
2O7RA	338	1400	0.20
2O8PA	227	1820	0.20
2O90A	122	1070	0.13
2O9SA	67	0.830	0.10
2OA2A	148	1410	0.17
2OAAA	249	1500	0.18
2OAFA	151	2000	0.17
2OB1A	319	1900	0.18
2OB3A	330	1040	0.10
2OB5A	153	1600	0.18
2OBPA	96	1700	0.19
2OCLA	254	1900	0.18
2OCTA	98	1400	0.18
2OD4A	101	1700	0.16
2OD5A	116	1790	0.19
2OD6A	110	1850	0.20
2ODAA	196	1900	0.17
2ODFA	257	1900	0.19
2ODIA	238	1450	0.17
2ODKA	89	1400	0.14
2OEBA	155	1660	0.19
2OF3A	266	1900	0.17
2OFCA	142	1110	0.12
2OFKA	183	1500	0.16
2OFZA	138	1170	0.16
2OGFA	122	1890	0.17
2OH1A	179	1460	0.17
2OH3A	167	2000	0.20
2OITA	434	1650	0.20
2OIWA	136	2000	0.18
2OIZA	361	1050	0.12
2OIZD	135	1050	0.12
2OJ6A	165	1850	0.18
2OJHA	297	1850	0.17
2OJLA	108	2100	0.20
2OKFA	140	1600	0.14
2OKMA	147	1650	0.20
2OKTA	342	1300	0.14
2OKUA	131	1900	0.17
2OLBA	517	1400	0.18
2OLMA	140	1480	0.18
2OLOA	397	1900	0.18
2OLRA	540	1600	0.18
2OMLA	189	1200	0.15
2OOBA	52	1900	0.20
2OOKA	127	1800	0.19
2OPCA	127	1430	0.20
2OPLA	187	1500	0.15
2OQZA	223	1600	0.19
2ORWA	184	1500	0.17
2OSOA	163	1900	0.19
2OSVA	284	1750	0.18
2OSXA	481	1100	0.12
2OT3A	274	2100	0.19
2OTMA	154	1850	0.15
2OU1A	77	2000	0.19
2OU3A	161	1850	0.16
2OU5A	175	1600	0.18
2OU6A	190	1800	0.16
2OV0A	105	0.750	0.13
2OVGA	66	1350	0.13
2OVJA	201	1490	0.15
2OWAA	138	2000	0.18
2OX7A	155	1780	0.19
2OXGA	108	1400	0.17
2OXGB	124	1400	0.17
2OYAA	102	1770	0.15
2OYOA	196	1510	0.18
2OZJA	114	1600	0.18
2OZLC	365	1900	0.19
2OZTA	332	1420	0.18
2P02A	396	1210	0.10
2P09A	81	1650	0.18
2P0AA	344	1900	0.18
2P0NA	172	1410	0.17
2P0OA	372	2150	0.18
2P0SA	143	1600	0.18
2P0WA	324	1900	0.18
2P10A	286	2150	0.17
2P12A	176	1630	0.17
2P14A	192	1500	0.18
2P17A	277	1520	0.19
2P1MB	594	1800	0.19
2P2SA	336	1250	0.16
2P3EA	420	1990	0.19
2P3PA	207	1760	0.17
2P45B	123	1100	0.17
2P4FA	299	1400	0.14
2P51A	333	1400	0.14
2P58A	65	1800	0.19
2P58B	86	1800	0.19
2P58C	116	1800	0.19
2P5KA	64	1000	0.14
2P6PA	384	1880	0.19
2P6WA	213	1600	0.17
2P8EA	307	1820	0.19
2P8GA	162	1360	0.13
2P8IA	117	1400	0.14
2P8JB	209	2000	0.17
2P97A	201	1650	0.16
2P9BA	458	1700	0.19
2P9HA	269	2000	0.19
2P9WA	334	1350	0.14
2PA7A	141	1500	0.20
2PBDV	43	1500	0.16
2PD1A	104	1860	0.16
2PD2A	108	2060	0.19
2PFIA	164	1600	0.20
2PFZA	301	1800	0.19
2PGNA	589	1200	0.15
2PHNA	254	1350	0.16
2PIEA	138	1350	0.18
2PKEA	251	1810	0.18
2PKFA	334	1500	0.18
2PMAA	146	1890	0.19
2PMUA	110	1780	0.20
2PN0A	141	1700	0.18
2PNDA	119	1000	0.12
2PNEA	81	0.980	0.14
2PNWA	380	1900	0.19
2POCA	367	1800	0.17
2POHA	233	2100	0.17
2PORA	301	1800	0.19
2PPQA	322	2000	0.19
2PPVA	332	2000	0.17
2PPXA	99	2000	0.20
2PQ7A	220	1450	0.18
2PQXA	245	1420	0.19
2PR7A	137	1440	0.17
2PRVA	153	1300	0.14
2PS1A	226	1750	0.20
2PSPA	106	1950	0.20
2PSTX	74	1800	0.19
2PTRA	462	1850	0.18
2PU3A	211	1500	0.17
2PVBA	108	0.910	0.11
2PVIA	157	1760	0.19
2PW8I	65	1840	0.18
2PW9A	268	2100	0.20
2PXRC	146	1500	0.17
2PY5A	575	1600	0.17
2PYQA	114	1500	0.18
2PYXA	526	1500	0.15
2PZVA	131	1250	0.19
2Q03A	138	1800	0.17
2Q0SA	216	1500	0.14
2Q0ZX	339	2000	0.20
2Q22A	139	2110	0.19
2Q28A	564	1740	0.18
2Q2RA	373	2100	0.20
2Q30A	110	1940	0.17
2Q35A	243	1650	0.17
2Q3QA	122	2100	0.17
2Q3SA	206	2100	0.15
2Q3TA	157	1600	0.14
2Q40A	367	1700	0.17
2Q43A	418	2000	0.15
2Q48A	166	1800	0.17
2Q4GW	461	1950	0.16
2Q4MA	217	1700	0.16
2Q4OA	215	1950	0.17
2Q4XA	221	2100	0.14
2Q4ZA	312	1800	0.14
2Q5CA	196	1490	0.19
2Q62A	247	1800	0.17
2Q66A	525	1800	0.19
2Q78A	153	2200	0.18
2Q7AA	152	2100	0.17
2Q7WA	396	1400	0.16
2Q8KA	401	1600	0.18
2Q99A	381	1640	0.19
2Q9RA	200	1910	0.17
2Q9UA	414	1900	0.17
2QAPA	391	1590	0.17
2QB7A	397	1600	0.17
2QCPX	80	1000	0.16
2QCVA	332	1900	0.18
2QDLA	165	2200	0.20
2QDXA	257	1550	0.19
2QE8A	343	1350	0.12
2QEEA	437	1650	0.19
2QEUA	141	1650	0.15
2QF4A	172	1200	0.14
2QFAB	62	1400	0.19
2QFAC	47	1400	0.19
2QFEA	148	1450	0.19
2QG6A	199	1500	0.19
2QGUA	211	1500	0.19
2QGYA	391	1800	0.18
2QHFA	407	1650	0.17
2QHLA	111	1560	0.20
2QHQA	125	1760	0.17
2QIBA	231	1700	0.18
2QIPA	165	1480	0.16
2QJFA	405	2200	0.17
2QJLA	99	1440	0.17
2QJVA	270	1900	0.16
2QJWB	176	1350	0.18
2QJZA	123	1250	0.18
2QK1A	249	1700	0.17
2QKHA	135	1900	0.18
2QKHB	42	1900	0.18
2QKPA	151	1750	0.20
2QL3A	209	2050	0.18
2QL8A	143	1500	0.14
2QLWA	144	1600	0.15
2QMAA	497	1810	0.18
2QMCB	188	1550	0.19
2QMLA	198	1550	0.18
2QNGA	199	1400	0.17
2QNKA	286	1600	0.16
2QNLA	162	1500	0.16
2QNUA	226	2050	0.19
2QOLA	373	1070	0.20
2QP2A	511	2000	0.18
2QPXA	376	1400	0.14
2QQZA	126	1920	0.20
2QRUA	274	1650	0.17
2QSBA	89	1300	0.15
2QSIA	137	1800	0.16
2QSKA	95	1000	0.13
2QSQA	111	1950	0.18
2QSWA	100	1500	0.15
2QTQA	213	1850	0.19
2QUDA	125	1600	0.16
2QUOA	126	1750	0.20
2QV5A	261	1900	0.18
2QV8A	159	2000	0.17
2QW5A	335	1780	0.18
2QWUA	211	1650	0.18
2QXFA	482	1500	0.20
2QXSA	258	1700	0.18
2QYCA	103	1900	0.18
2QZCA	214	1500	0.17
2QZQA	152	1900	0.20
2QZUA	491	1700	0.20
2R01A	210	1150	0.15
2R0HA	164	1900	0.20
2R0XA	158	1060	0.14
2R11A	306	1960	0.18
2R16A	182	1040	0.15
2R1IB	172	1650	0.17
2R2AA	199	1820	0.18
2R2CA	183	1800	0.17
2R2ZA	93	1200	0.15
2R31A	239	1000	0.12
2R3SA	335	2150	0.19
2R44A	331	2000	0.18
2R46A	501	2100	0.19
2R47A	157	1880	0.19
2R4IA	123	1600	0.18
2R4QA	106	1600	0.20
2R51A	340	2100	0.20
2R5OA	188	1300	0.17
2R5XA	129	2040	0.20
2R751	338	1400	0.14
2R7GA	347	1670	0.20
2R85A	334	1700	0.17
2R8EA	188	1400	0.16
2R91A	286	2000	0.19
2R9FA	339	1600	0.19
2RA9A	150	1400	0.16
2RBCA	343	1900	0.19
2RBDA	171	1540	0.16
2RBGA	126	1750	0.17
2RBKA	261	1000	0.12
2RCCA	346	1900	0.18
2RCIA	204	1800	0.19
2RDCA	153	1800	0.19
2RDEA	251	1920	0.20
2RDGA	196	1600	0.18
2RDMA	132	1760	0.19
2RDQA	288	1310	0.18
2REEA	224	1950	0.17
2RFFA	111	1400	0.15
2RFQA	394	1650	0.15
2RFRA	155	1160	0.14
2RH2A	62	0.960	0.10
2RH3A	121	1700	0.18
2RHFA	77	1100	0.18
2RHMA	193	1700	0.18
2RHSA	294	2200	0.20
2RHSB	800	2200	0.20
2RIHA	141	2100	0.20
2RILA	99	1260	0.14
2RINA	298	1800	0.15
2RIQA	160	1700	0.18
2RIVB	40	1500	0.19
2RJ2A	185	1700	0.19
2RJZA	147	2200	0.20
2RKNA	77	1600	0.19
2RKQA	169	1500	0.16
2RKVA	451	1600	0.18
2RLDA	121	1700	0.17
2SAKA	121	1800	0.18
2SICI	107	1800	0.18
2TGIA	112	1800	0.17
2TPSA	227	1250	0.18
2UU8A	237	0.940	0.12
2UURA	245	1800	0.19
2UUUA	584	1950	0.20
2UUYB	52	1150	0.13
2UV4A	152	1330	0.17
2UVKA	357	1500	0.18
2UVOA	171	1400	0.18
2UVPA	186	1700	0.18
2UW1A	338	1950	0.19
2UWAA	274	1800	0.18
2UX9A	69	1400	0.17
2UXQA	402	1750	0.15
2UYQA	310	1800	0.19
2UYTA	489	1550	0.18
2UYZB	79	1400	0.14
2UZ1A	563	1650	0.17
2V03A	303	1330	0.16
2V0UA	146	1400	0.17
2V1MA	169	1000	0.18
2V1QB	60	1200	0.15
2V25A	259	1490	0.17
2V2GA	233	1600	0.16
2V33A	91	1550	0.20
2V3GA	283	1200	0.12
2V3IA	434	1050	0.12
2V3SA	96	1700	0.20
2V3ZA	440	1560	0.14
2V4XA	140	1500	0.15
2V6KA	214	1300	0.15
2V6XA	85	1980	0.20
2V6XB	54	1980	0.20
2V75A	104	1800	0.20
2V76A	107	1600	0.19
2V79A	135	2000	0.18
2V7FA	150	1150	0.14
2V7KA	361	1700	0.18
2V7QJ	66	2100	0.19
2V89A	82	1100	0.12
2V8FA	140	1100	0.15
2V8KA	543	2100	0.19
2V8TA	302	0.980	0.10
2V9KA	530	2000	0.19
2V9LA	274	1230	0.09
2V9VA	135	1100	0.12
2VACA	134	1700	0.17
2VB1A	129	0.650	0.08
2VBKA	514	1250	0.12
2VBUA	136	1700	0.16
2VC8A	84	1310	0.20
2VCAA	891	2050	0.19
2VCHA	480	1450	0.18
2VCLA	233	1550	0.17
2VE8A	73	1400	0.15
2VECA	256	1850	0.18
2VEZA	190	1450	0.17
2VFKA	205	1500	0.16
2VFOA	559	1500	0.12
2VFRA	422	1100	0.14
2VGAA	207	1900	0.20
2VGXA	148	1950	0.18
2VHAA	287	1000	0.14
2VHKA	206	0.940	0.12
2VK2A	306	1200	0.18
2VK8A	563	1420	0.18
2VKLA	90	1650	0.18
2VKSA	149	2100	0.20
2VLAA	285	1300	0.14
2VLGA	111	1700	0.20
2VLIB	183	1950	0.18
2VLQA	86	1600	0.17
2VLQB	134	1600	0.17
2VM9A	257	1750	0.15
2VN6A	151	1490	0.18
2VNGA	180	1400	0.19
2VOVA	336	1350	0.19
2VPAA	216	1200	0.14
2VPTA	215	1400	0.15
2VQ2A	225	1540	0.17
2VQGA	99	1820	0.20
2VQPA	257	1600	0.18
2VRSA	211	1750	0.18
2VS0A	97	1400	0.17
2VS7A	199	2050	0.19
2VSMB	140	1800	0.15
[truncated: 3,767 more rows]

## Sheet: TableS1b
PDB code-chain	Chain length	Resolution	R-factor
1A3CA	181	1600	0.19
1A4IB	301	1500	0.20
1A8DA	452	1570	0.19
1ABAA	87	1450	0.17
1AHOA	64	0.960	0.16
1AMMA	174	1200	0.18
1ATGA	231	1200	0.16
1B5EA	246	1600	0.19
1B6AA	478	1600	0.19
1BGFA	124	1450	0.19
1BKRA	109	1100	0.14
1BRTA	277	1500	0.14
1BX7A	55	1200	0.18
1BYIA	224	0.970	0.12
1C4QA	69	1520	0.17
1C5EA	95	1100	0.10
1C7KA	132	1000	0.15
1CC8A	73	1020	0.14
1CCWA	137	1600	0.14
1CCWB	483	1600	0.14
1CXQA	162	1020	0.13
1CY5A	97	1300	0.17
1D4OA	184	1210	0.17
1D4TA	104	1100	0.13
1D5TA	433	1040	0.17
1D8WA	426	1600	0.18
1DBWA	126	1600	0.19
1DCSA	311	1300	0.13
1DFMA	223	1500	0.19
1DG6A	191	1300	0.14
1DJ0A	264	1500	0.16
1DK8A	147	1570	0.17
1DP7P	76	1500	0.19
1DS1A	324	1080	0.14
1DY5A	124	0.870	0.10
1E19A	314	1500	0.18
1E29A	135	1210	0.15
1E2WA	251	1600	0.20
1E58A	249	1250	0.12
1E5KA	201	1350	0.18
1E6UA	321	1450	0.14
1E7LA	157	1320	0.14
1EAQA	140	1250	0.15
1EB6A	177	1000	0.10
1ECAA	136	1400	0.18
1EJDA	419	1550	0.18
1ELWA	118	1600	0.18
1ES9A	232	1300	0.19
1EU1A	780	1300	0.12
1EUVA	221	1600	0.19
1EUWA	152	1050	0.14
1EW4A	106	1400	0.19
1EZGA	84	1400	0.16
1F1EA	154	1370	0.17
1F46A	140	1500	0.20
1F86A	115	1100	0.14
1F8EA	388	1400	0.19
1F94A	63	0.970	0.12
1FCQA	350	1600	0.19
1FCYA	236	1300	0.13
1FD3A	41	1350	0.16
1FI2A	201	1600	0.19
1FIUA	286	1600	0.17
1FJ2A	232	1500	0.18
1FK5A	93	1300	0.14
1FM0D	81	1450	0.15
1FM0E	150	1450	0.15
1FO8A	343	1400	0.17
1FS7A	485	1600	0.18
1FSGA	233	1050	0.12
1FT5A	211	1600	0.19
1FX2A	235	1460	0.18
1FYEA	229	1200	0.16
1G2RA	100	1350	0.16
1G3PA	217	1460	0.19
1G5AA	628	1400	0.19
1G61A	228	1300	0.13
1G66A	207	0.900	0.11
1G6XA	58	0.860	0.11
1G8QA	90	1600	0.19
1GA6A	372	1000	0.12
1GCIA	269	0.780	0.10
1GK9A	260	1300	0.15
1GK9B	557	1300	0.15
1GKMA	507	1000	0.12
1GMXA	108	1100	0.13
1GNLA	544	1250	0.13
1GPPA	237	1350	0.15
1GQIA	708	1480	0.13
1GU2A	124	1190	0.15
1GUTA	68	1500	0.18
1GV9A	260	1460	0.19
1GWEA	503	0.880	0.09
1GWMA	153	1150	0.13
1GWUA	309	1310	0.17
1GXMA	332	1320	0.13
1GXUA	91	1270	0.13
1GYXA	76	1350	0.14
1H16A	759	1530	0.14
1H1NA	305	1120	0.13
1H2CA	140	1600	0.17
1H4XA	117	1160	0.13
1H97A	147	1170	0.12
1HBNA	549	1160	0.12
1HBNB	442	1160	0.12
1HBNC	248	1160	0.12
1HDHA	536	1300	0.20
1HDOA	206	1150	0.12
1HFES	123	1600	0.16
1HQ1A	105	1520	0.16
1HXIA	121	1600	0.19
1HYOA	421	1300	0.18
1HZ4A	373	1450	0.19
1HZTA	190	1450	0.19
1I1WA	303	0.890	0.09
1I24A	404	1200	0.19
1I27A	73	1020	0.13
1I2TA	61	1040	0.15
1I4UA	181	1150	0.15
1I71A	83	1450	0.17
1I88A	389	1450	0.20
1ID0A	152	1600	0.20
1IDPA	172	1450	0.20
1INLA	296	1500	0.20
1IOMA	377	1500	0.17
1IQZA	81	0.920	0.10
1ISUA	62	1500	0.17
1ITXA	419	1100	0.12
1IUPA	282	1600	0.19
1IX9A	205	0.900	0.11
1IXHA	321	0.980	0.12
1J0PA	108	0.910	0.11
1J2JB	45	1600	0.20
1J34C	46	1550	0.18
1J98A	157	1200	0.13
1JB3A	131	1600	0.20
1JBEA	128	1080	0.10
1JCDA	52	1300	0.15
1JF3A	147	1400	0.19
1JFBA	404	1000	0.10
1JG1A	235	1200	0.15
1JHGA	101	1300	0.13
1JI1B	637	1600	0.18
1JI7A	89	1450	0.18
1JIFA	122	1600	0.15
1JNDA	420	1300	0.18
1JNIA	123	1250	0.16
1JO0A	98	1370	0.14
1JUHA	350	1600	0.16
1JY3N	53	1600	0.19
1JY3O	56	1600	0.19
1JY3P	48	1600	0.19
1JZ8A	1023	1500	0.17
1K3XA	262	1250	0.15
1K3YA	221	1300	0.14
1K4IA	233	0.980	0.18
1K5CA	335	0.960	0.11
1K5NA	276	1090	0.12
1K6XA	352	1500	0.18
1K7CA	233	1120	0.11
1K7JA	206	1400	0.20
1KA1A	357	1300	0.13
1KGDA	180	1310	0.19
1KJQA	391	1050	0.19
1KMTA	141	1300	0.16
1KNGA	156	1140	0.12
1KOEA	172	1500	0.19
1KQ6A	141	1180	0.13
1KQFA	1015	1600	0.18
1KQFC	217	1600	0.18
1KQPA	271	1030	0.11
1KQRA	179	1400	0.17
1KS8A	433	1400	0.18
1KT6A	183	1100	0.19
1KWFA	363	0.940	0.09
1KYFA	247	1220	0.15
1L3KA	196	1100	0.16
1L6RA	227	1400	0.17
1L7AA	318	1500	0.19
1L9LA	74	0.920	0.14
1L9XA	315	1600	0.18
1LC5A	364	1460	0.19
1LKKA	105	1000	0.13
1LLFA	534	1400	0.14
1LMIA	131	1500	0.20
1LNIA	96	1000	0.12
1LO7A	141	1500	0.16
1LQTA	456	1050	0.13
1LQVA	193	1600	0.19
1LS1A	295	1100	0.14
1LUCA	355	1500	0.18
1LWBA	122	1050	0.10
1LYVA	306	1360	0.14
1LZLA	323	1300	0.15
1M0KA	262	1430	0.13
1M15A	357	1200	0.12
1M1FA	110	1400	0.16
1M1QA	91	0.970	0.14
1M22A	503	1400	0.18
1M2DA	110	1050	0.14
1M40A	263	0.850	0.09
1M4IA	181	1500	0.18
1M4LA	307	1250	0.10
1M55A	197	1400	0.18
1M5TA	124	1600	0.19
1M7JA	484	1500	0.16
1M9ZA	111	1050	0.16
1MBAA	147	1600	0.19
1MC2A	122	0.850	0.10
1MG4A	113	1500	0.15
1MJ4A	82	1200	0.12
1MJ5A	302	0.950	0.11
1MJNA	179	1300	0.16
1MKKA	96	1320	0.17
1MN8A	100	1000	0.13
1MNNA	340	1400	0.20
1MTPA	323	1500	0.20
1MTPB	43	1500	0.20
1MUNA	225	1200	0.12
1MUWA	386	0.860	0.13
1MWQA	101	0.990	0.11
1N13A	52	1400	0.20
1N13B	113	1400	0.20
1N3LA	372	1180	0.18
1N40A	396	1060	0.13
1N4WA	504	0.920	0.10
1N62A	166	1090	0.14
1N62B	809	1090	0.14
1N62C	288	1090	0.14
1N8VA	112	1390	0.18
1NC5A	373	1600	0.19
1NFPA	228	1600	0.17
1NKDA	65	1090	0.10
1NKGA	508	1500	0.17
1NKIA	135	0.950	0.15
1NNFA	309	1100	0.16
1NNXA	109	1450	0.20
1NQJA	119	1000	0.14
1NTHA	458	1550	0.18
1NU0A	138	1600	0.19
1NUYA	337	1300	0.16
1NWWA	149	1200	0.15
1NWZA	125	0.820	0.12
1NXMA	197	1300	0.14
1NYKB	165	1310	0.16
1NZ0A	118	1200	0.16
1NZJA	298	1500	0.15
1O2DA	371	1300	0.14
1O7IA	119	1200	0.19
1O7JA	327	1000	0.11
1OAIA	59	1000	0.15
1OCYA	198	1500	0.14
1OD3A	168	1000	0.13
1ODMA	331	1150	0.14
1OEWA	329	0.900	0.12
1OF8A	370	1500	0.13
1OH4A	179	1350	0.14
1OI7A	288	1230	0.18
1OK0A	74	0.930	0.10
1OW4A	129	1600	0.18
1OXXK	353	1450	0.17
1OZNA	285	1520	0.17
1P0ZA	131	1600	0.17
1P1XA	260	0.990	0.14
1P3CA	215	1500	0.16
1P4CA	380	1350	0.18
1P5DX	463	1600	0.16
1P5ZB	263	1600	0.17
1P6OA	161	1140	0.11
1P9GA	41	0.840	0.07
1PBJA	125	1400	0.19
1PFBA	55	1400	0.20
1PKHA	204	1420	0.19
1PQHA	143	1290	0.15
1PSRA	100	1050	0.11
1PVMA	184	1500	0.19
1PZ4A	116	1350	0.19
1Q0RA	298	1450	0.17
1Q35A	320	1200	0.17
1Q5YA	85	1400	0.16
1Q6OB	216	1200	0.14
1Q6ZA	528	1000	0.12
1Q7EA	428	1600	0.16
1Q7LA	198	1400	0.13
1Q7LB	88	1400	0.13
1QDDA	144	1300	0.13
1QFTA	175	1250	0.18
1QG8A	255	1500	0.16
1QLWA	328	1090	0.14
1QNRA	344	1400	0.12
1QQFA	277	1450	0.16
1QW9A	502	1200	0.17
1QWGA	251	1600	0.17
1QWOA	442	1500	0.16
1R0MA	375	1300	0.15
1R29A	127	1300	0.13
1R45A	204	1570	0.17
1R5MA	425	1550	0.19
1R6DA	337	1350	0.18
1R6JA	82	0.730	0.07
1R6XA	395	1400	0.20
1R8SE	203	1460	0.16
1R9LA	309	1590	0.15
1RA0A	430	1120	0.17
1RCQA	357	1450	0.15
1RG8A	146	1100	0.15
1RKIA	102	1600	0.19
1RL0A	255	1400	0.18
1RM6A	769	1600	0.15
1ROCA	155	1500	0.20
1RTQA	299	0.950	0.14
1RU4A	400	1600	0.18
1RV9A	259	1530	0.20
1RW1A	114	1020	0.13
1RWHA	757	1250	0.11
1RYQA	69	1380	0.19
1S0IA	648	1600	0.17
1S1DA	331	1600	0.17
1S3CA	141	1250	0.15
1S9RA	410	1600	0.17
1S9UA	207	1380	0.16
1SAUA	115	1120	0.11
1SBYA	254	1100	0.13
1SENA	164	1200	0.16
1SFXA	109	1550	0.15
1SG4A	260	1300	0.16
1SH8A	154	1500	0.20
1SHUX	182	1500	0.19
1SJWA	144	1350	0.14
1SQSA	242	1500	0.20
1SU8A	636	1100	0.15
1SVFA	64	1400	0.18
1SVSA	353	1500	0.20
1T1UA	639	1550	0.17
1T3YA	141	1150	0.12
1T61A	229	1500	0.20
1T6CA	315	1530	0.16
1T6UA	117	1300	0.16
1T8KA	77	1100	0.13
1T92A	116	1600	0.17
1T9IA	163	1600	0.19
1TBFA	347	1300	0.16
1TKEA	224	1460	0.18
1TP6A	128	1500	0.20
1TQGA	105	0.980	0.18
1TQJB	230	1600	0.17
1TT8A	164	1000	0.12
1TU9A	134	1200	0.16
1TUKA	67	1120	0.14
1TZPA	255	1400	0.18
1U07A	90	1130	0.14
1U2HA	99	0.960	0.16
1U6KA	283	1550	0.18
1U7GA	385	1400	0.14
1U7IA	136	1400	0.15
1U8VA	490	1600	0.17
1UCDA	190	1300	0.20
1UCRA	78	1200	0.14
1UCSA	64	0.620	0.14
1UF5A	303	1600	0.18
1UFYA	122	0.960	0.11
1UI0A	205	1500	0.18
1UKKA	142	1600	0.18
1UNQA	125	0.980	0.15
1UOYA	64	1500	0.16
1US0A	316	0.660	0.09
1US5A	314	1500	0.18
1USEA	45	1300	0.17
1USGA	346	1530	0.19
1UUYA	167	1450	0.16
1UWCA	261	1080	0.12
1UWKA	557	1190	0.14
1UZ3A	102	1100	0.14
1V05A	96	1430	0.19
1V0WA	506	1350	0.16
1V2BA	177	1600	0.19
1V5IB	76	1500	0.18
1V5VA	401	1500	0.20
1V6PA	62	0.870	0.12
1V7WA	807	1600	0.16
1V7ZA	260	1600	0.18
1V9YA	167	1320	0.16
1VBWA	68	0.930	0.11
1VH5A	148	1340	0.19
1VHNA	318	1590	0.19
1VJUA	309	1400	0.15
1VK1A	242	1200	0.17
1VKEA	133	1560	0.16
1VKIA	181	1600	0.15
1VKKA	154	1350	0.16
1VL1A	232	1550	0.17
1VL7A	157	1500	0.16
1VLYA	338	1300	0.14
1VMGA	95	1460	0.14
1VMHA	144	1310	0.16
1VP8A	201	1300	0.15
1VQSA	116	1500	0.15
1VR7A	142	1200	0.12
1VYIA	112	1500	0.17
1VYKA	149	1490	0.16
1VYRA	364	0.900	0.12
1VZMA	45	1400	0.19
1W0HA	204	1590	0.17
1W0NA	131	0.800	0.13
1W1HA	151	1450	0.16
1W23A	360	1080	0.12
1W53A	84	1600	0.20
1W5QA	337	1400	0.15
1W5RA	278	1450	0.20
1W66A	232	1080	0.12
1W6SA	599	1200	0.15
1W6SB	74	1200	0.15
1W7CA	747	1230	0.11
1WB4A	297	1400	0.11
1WBHA	214	1550	0.17
1WC2A	181	1200	0.15
1WCWA	261	1300	0.19
1WDDA	477	1350	0.16
1WDDS	128	1350	0.16
1WHIA	122	1500	0.19
1WHZA	70	1520	0.15
1WKQA	164	1170	0.16
1WLZA	105	1600	0.20
1WN2A	121	1200	0.19
1WNYA	186	1600	0.18
1WPNA	188	1300	0.14
1WQJI	70	1600	0.19
1WS8A	109	1600	0.19
1WTJA	343	1550	0.19
1WU9A	80	1540	0.18
1WUIL	534	1040	0.11
1WUIS	267	1040	0.11
1WVFA	520	1300	0.15
1WWIA	148	1580	0.19
1WZDA	215	1350	0.18
1X54A	434	1450	0.17
1X6IA	91	1200	0.17
1X6OA	174	1600	0.18
1X6ZA	123	0.780	0.14
1X7DA	350	1600	0.17
1X82A	190	1500	0.16
1X8QA	184	0.850	0.10
1X91A	153	1500	0.18
1X9IA	302	1160	0.15
1XBIA	120	1450	0.18
1XD3A	230	1450	0.18
1XDNA	277	1200	0.13
1XG0A	76	0.970	0.11
1XG0C	177	0.970	0.11
1XJUA	163	1070	0.13
1XLQA	106	1450	0.20
1XMKA	79	0.970	0.14
1XMTA	103	1150	0.15
1XOCA	520	1550	0.18
1XODA	118	1150	0.15
1XQOA	256	1030	0.16
1XT5A	135	1150	0.13
1XUBA	298	1300	0.14
1Y0HA	102	1600	0.18
1Y0UA	96	1600	0.17
1Y43B	173	1400	0.20
1Y6XA	93	1250	0.18
1Y8AA	332	1400	0.18
1Y93A	159	1030	0.16
1YD0A	96	1500	0.17
1YE8A	178	1400	0.17
1YFQA	342	1100	0.15
1YG9A	330	1300	0.18
1YNPA	317	1250	0.17
1YQSA	349	1050	0.11
1YT3A	375	1600	0.20
1YU0A	381	1560	0.13
1YU5X	67	1400	0.19
1Z0WA	207	1200	0.14
1Z2NX	324	1200	0.18
1Z2UA	150	1100	0.13
1Z3EB	73	1500	0.20
1Z3XA	238	1500	0.18
1Z67A	135	1450	0.16
1Z6MA	175	1300	0.16
1Z70X	311	1150	0.14
1Z72A	225	1450	0.15
1ZBFA	142	1500	0.19
1ZCEA	155	1300	0.20
1ZGKA	308	1350	0.11
1ZI8A	236	1400	0.17
1ZK4A	251	1000	0.16
1ZK5A	176	1400	0.19
1ZKEA	83	1600	0.20
1ZL0A	311	1100	0.10
1ZMAA	118	1250	0.13
1ZUUA	58	0.970	0.12
1ZZ1A	369	1570	0.17
1ZZKA	82	0.950	0.12
1ZZOA	136	1600	0.14
2A26A	50	1200	0.17
2A2KA	175	1520	0.18
2A35A	215	1500	0.18
2A3NA	355	1230	0.11
2A6ZA	222	1000	0.13
2ABSA	383	1100	0.14
2ACFA	182	1400	0.17
2AEBA	322	1290	0.17
2AGKA	260	1300	0.19
2AIBA	98	1100	0.12
2AKZA	439	1360	0.12
2AMLA	373	1500	0.14
2ANXA	146	1040	0.12
2APJA	260	1600	0.15
2ARCA	164	1500	0.18
2ASBA	251	1500	0.19
2AXWA	134	1050	0.15
2AYDA	76	1600	0.18
2B06A	155	1400	0.19
2B0AA	186	1450	0.19
2B5WA	357	1600	0.15
2B82A	211	1250	0.17
2B97A	71	0.750	0.13
2BAYA	61	1500	0.18
2BCMA	165	1480	0.17
2BDRA	175	1600	0.20
2BF6A	449	0.970	0.11
2BFDA	400	1390	0.15
2BFDB	342	1390	0.15
2BHUA	602	1100	0.13
2BJIA	277	1240	0.15
2BK9A	153	1200	0.10
2BKFA	87	1560	0.20
2BKXA	242	1400	0.12
2BLNA	305	1200	0.14
2BMOA	447	1200	0.16
2BMOB	194	1200	0.16
2BO9B	222	1600	0.15
2BOGX	286	1040	0.15
2BRFA	110	1400	0.15
2BT9A	90	0.940	0.10
2BU3A	254	1400	0.17
2BWFA	77	1150	0.18
2BWRA	401	1500	0.16
2BZ1A	196	1540	0.19
2BZVA	181	1150	0.12
2C1VA	338	1200	0.17
2C2UA	207	1100	0.13
2C61A	469	1500	0.19
2C71A	216	1050	0.12
2C78A	405	1400	0.20
2C92A	160	1600	0.18
2C9QA	102	1600	0.19
2CARA	196	1090	0.10
2CB8A	87	1400	0.17
2CBZA	237	1500	0.16
2CCQA	99	1600	0.19
2CCVA	101	1300	0.14
2CE2X	166	1000	0.14
2CG7A	90	1200	0.19
2CI1A	276	1080	0.11
2CIOB	121	1500	0.18
2CIUA	127	1600	0.20
2CIWA	299	1150	0.15
2CJTA	131	1440	0.16
2CKKA	127	1450	0.14
2CNQA	306	1000	0.12
2COVD	104	1250	0.15
2CS7A	55	1200	0.11
2CVDA	198	1450	0.19
2CWSA	237	1000	0.10
2CXAA	256	1600	0.19
2CXNA	557	1400	0.17
2CXYA	125	1600	0.19
2CYJA	118	1500	0.18
2CZLA	272	1550	0.18
2D1SA	548	1300	0.18
2D5MA	190	1050	0.14
2D5WA	603	1300	0.19
2DDXA	333	0.860	0.14
2DEJA	350	1500	0.19
2DKJA	407	1150	0.18
2DKOA	146	1060	0.14
2DKOB	103	1060	0.14
2DLBA	80	1200	0.15
2DS5A	51	1500	0.19
2DSKA	311	1500	0.17
2DSXA	52	0.680	0.10
2DT8A	280	1480	0.17
2DTJA	178	1580	0.20
2DVMA	439	1600	0.19
2DWUA	276	1600	0.16
2DXAA	166	1580	0.18
2DY0A	190	1250	0.20
2E3HA	90	1450	0.19
2E4TA	519	0.960	0.13
2E5FA	325	1350	0.17
2E7ZA	727	1260	0.16
2EABA	899	1120	0.18
2ECUA	149	1300	0.20
2EHZA	302	1350	0.17
2ELCA	329	1550	0.19
2ENDA	138	1450	0.16
2ENGA	210	1500	0.10
2EPLX	627	1400	0.19
2ERFA	209	1450	0.19
2ERLA	40	1000	0.13
2ERWA	56	1400	0.18
2EU9A	355	1530	0.17
2EV1A	222	1600	0.19
2EW0A	192	1400	0.20
2F01A	127	0.850	0.15
2F22A	144	1420	0.16
2F5TX	233	1450	0.16
2F62A	161	1500	0.17
2F9HA	129	1570	0.17
2FB6A	117	1460	0.13
2FBAA	492	1100	0.15
2FCJA	119	1300	0.19
2FCLA	169	1200	0.14
2FCTA	313	1600	0.18
2FCWA	109	1260	0.15
2FCWB	80	1260	0.15
2FDNA	55	0.940	0.10
2FFYA	358	1070	0.13
2FGQX	332	1450	0.15
2FHPA	187	1600	0.18
2FHZA	109	1150	0.20
2FHZB	108	1150	0.20
2FI1A	190	1400	0.16
2FKKA	206	1200	0.12
2FMAA	59	0.850	0.13
2FOMA	62	1500	0.18
2FOMB	185	1500	0.18
2FOZA	347	1600	0.17
2FP1A	166	1550	0.18
2FR5A	146	1480	0.17
2FRGP	106	1190	0.18
2FSQA	243	1400	0.16
2FSRA	195	1520	0.18
2FTRA	108	1400	0.15
2FULA	177	1500	0.18
2FUPA	157	1480	0.19
2FVYA	309	0.920	0.11
2FWHA	134	0.990	0.11
2G2CA	167	1500	0.17
2G3RA	123	1250	0.20
2G62A	325	1600	0.15
2G7OA	70	1400	0.20
2G7SA	194	1400	0.14
2G81I	83	1550	0.15
2G8SA	353	1500	0.15
2GB4A	252	1250	0.14
2GCUA	245	1480	0.18
2GGCA	263	1000	0.12
2GHSA	326	1550	0.14
2GJ3B	120	1040	0.16
2GJ4A	824	1600	0.19
2GKEA	274	1350	0.14
2GKGA	127	1000	0.09
2GKPA	167	1350	0.15
2GLZA	153	1450	0.17
2GMYA	153	1600	0.17
2GPIA	91	1600	0.15
2GS5A	198	1500	0.18
2GS8A	317	1500	0.17
2GSOA	393	1300	0.17
2GUDA	122	0.940	0.14
2GUIA	194	1600	0.16
2GWMA	200	1500	0.16
2GXQA	207	1200	0.14
2GYQA	173	1400	0.14
2GZ4A	207	1500	0.15
2GZSA	278	1400	0.17
2H1VA	310	1200	0.13
2H5CA	198	0.820	0.09
2H8EA	120	1200	0.18
2H8GA	267	1500	0.20
2HA8A	184	1600	0.18
2HALA	212	1350	0.18
2HBAA	52	1250	0.14
2HEUA	401	1040	0.13
2HEWF	152	1450	0.17
2HHCA	330	1540	0.18
2HINA	71	1050	0.16
2HIYA	183	1400	0.16
2HLQA	100	1450	0.19
2HLYA	207	1600	0.17
2HOXA	427	1400	0.17
2HP0A	466	1500	0.15
2HQSA	415	1500	0.19
2HQSC	118	1500	0.19
2HS1A	99	0.840	0.12
2HUHA	147	1540	0.17
2HW2A	143	1450	0.14
2HX0A	154	1550	0.20
2HX5A	152	1500	0.16
2HZCA	87	1470	0.14
2HZLA	365	1400	0.17
2I0KA	561	1600	0.15
2I49A	429	1350	0.18
2I53A	258	1500	0.18
2I5UA	83	1500	0.18
2I5VO	251	1100	0.16
2I8TA	167	1300	0.15
2IA1A	178	1590	0.17
2IA7A	134	1440	0.17
2IAYA	114	1200	0.12
2IBLA	130	1320	0.16
2IC6A	78	1150	0.16
2ICUA	229	1600	0.17
2II2A	310	1100	0.20
2IJ2A	470	1200	0.15
2ILKA	160	1600	0.16
2IMFA	203	1300	0.18
2IMHA	231	1570	0.17
2IMJA	166	1500	0.17
2IMQX	282	1300	0.18
2IMSA	171	1480	0.18
2IQYA	190	1400	0.15
2IUWA	238	1500	0.14
2IW1A	374	1500	0.19
2IWRA	178	1500	0.15
2IYVA	184	1350	0.14
2IZ6A	176	1600	0.19
2IZRA	330	1300	0.13
2IZXA	41	1300	0.17
2J1VA	151	1450	0.15
2J43A	219	1600	0.18
2J5GA	263	1460	0.15
2J5YA	61	1400	0.15
2J6BA	109	1300	0.16
2J6GA	266	1550	0.18
2J6LA	500	1300	0.14
2J73A	103	1400	0.15
2J8BA	79	1150	0.17
2J8KA	201	1500	0.17
2J9OA	298	1500	0.18
2JC9A	555	1500	0.16
2JCBA	200	1600	0.19
2JDCA	146	1600	0.15
2JEKA	145	1380	0.17
2JFRA	234	0.830	0.10
2JG0A	535	1500	0.15
2JHFA	374	1000	0.12
2JKHL	55	1250	0.20
2JLIA	123	1130	0.16
2LISA	136	1350	0.14
2MCMA	112	1500	0.15
2MHRA	118	1300	0.16
2NL9A	157	1550	0.17
2NLVA	112	1300	0.18
2NMLA	104	1550	0.20
2NPNA	251	1600	0.17
2NQWA	93	1300	0.13
2NR7A	195	1300	0.16
2NRRA	159	1200	0.18
2NSZA	129	1150	0.13
2NUHA	118	1390	0.20
2NW2A	200	1400	0.19
2NW8A	306	1600	0.17
2NWFA	141	1100	0.12
2NXVA	249	1100	0.14
2NXWA	565	1500	0.17
2O0MA	345	1600	0.17
2O1QA	145	1500	0.18
2O6PA	161	1500	0.20
2O7AA	124	0.840	0.09
2O7RA	338	1400	0.20
2O90A	122	1070	0.13
2O9SA	67	0.830	0.10
2OA2A	148	1410	0.17
2OAAA	249	1500	0.18
2OB3A	330	1040	0.10
2OB5A	153	1600	0.18
2OCTA	98	1400	0.18
2ODIA	238	1450	0.17
2ODKA	89	1400	0.14
2OFCA	142	1110	0.12
2OFKA	183	1500	0.16
2OFZA	138	1170	0.16
2OH1A	179	1460	0.17
2OIZA	361	1050	0.12
2OIZD	135	1050	0.12
2OKFA	140	1600	0.14
2OKTA	342	1300	0.14
2OLBA	517	1400	0.18
2OLMA	140	1480	0.18
2OLRA	540	1600	0.18
2OMLA	189	1200	0.15
2OPCA	127	1430	0.20
2OPLA	187	1500	0.15
2OQZA	223	1600	0.19
2ORWA	184	1500	0.17
2OSXA	481	1100	0.12
2OU5A	175	1600	0.18
2OV0A	105	0.750	0.13
2OVGA	66	1350	0.13
2OVJA	201	1490	0.15
2OXGA	108	1400	0.17
2OXGB	124	1400	0.17
2OYOA	196	1510	0.18
2OZJA	114	1600	0.18
2OZTA	332	1420	0.18
2P02A	396	1210	0.10
2P0NA	172	1410	0.17
2P0SA	143	1600	0.18
2P14A	192	1500	0.18
2P17A	277	1520	0.19
2P2SA	336	1250	0.16
2P45B	123	1100	0.17
2P4FA	299	1400	0.14
2P51A	333	1400	0.14
2P5KA	64	1000	0.14
2P6WA	213	1600	0.17
2P8GA	162	1360	0.13
2P8IA	117	1400	0.14
2P9WA	334	1350	0.14
2PA7A	141	1500	0.20
2PBDV	43	1500	0.16
2PFIA	164	1600	0.20
2PGNA	589	1200	0.15
2PHNA	254	1350	0.16
2PIEA	138	1350	0.18
2PKFA	334	1500	0.18
2PNDA	119	1000	0.12
2PNEA	81	0.980	0.14
2PQ7A	220	1450	0.18
2PQXA	245	1420	0.19
2PR7A	137	1440	0.17
2PRVA	153	1300	0.14
2PU3A	211	1500	0.17
2PVBA	108	0.910	0.11
2PXRC	146	1500	0.17
2PY5A	575	1600	0.17
2PYQA	114	1500	0.18
2PYXA	526	1500	0.15
2PZVA	131	1250	0.19
2Q0SA	216	1500	0.14
2Q3TA	157	1600	0.14
2Q5CA	196	1490	0.19
2Q7WA	396	1400	0.16
2Q8KA	401	1600	0.18
2QAPA	391	1590	0.17
2QB7A	397	1600	0.17
2QCPX	80	1000	0.16
2QDXA	257	1550	0.19
2QE8A	343	1350	0.12
2QF4A	172	1200	0.14
2QFAB	62	1400	0.19
2QFAC	47	1400	0.19
2QFEA	148	1450	0.19
2QG6A	199	1500	0.19
2QGUA	211	1500	0.19
2QHLA	111	1560	0.20
2QIPA	165	1480	0.16
2QJLA	99	1440	0.17
2QJWB	176	1350	0.18
2QJZA	123	1250	0.18
2QL8A	143	1500	0.14
2QLWA	144	1600	0.15
2QMCB	188	1550	0.19
2QMLA	198	1550	0.18
2QNGA	199	1400	0.17
2QNKA	286	1600	0.16
2QNLA	162	1500	0.16
2QOLA	373	1070	0.20
2QPXA	376	1400	0.14
2QSBA	89	1300	0.15
2QSKA	95	1000	0.13
2QSWA	100	1500	0.15
2QUDA	125	1600	0.16
2QXFA	482	1500	0.20
2QZCA	214	1500	0.17
2R01A	210	1150	0.15
2R0XA	158	1060	0.14
2R16A	182	1040	0.15
2R2ZA	93	1200	0.15
2R31A	239	1000	0.12
2R4IA	123	1600	0.18
2R4QA	106	1600	0.20
2R5OA	188	1300	0.17
2R751	338	1400	0.14
2R8EA	188	1400	0.16
2R9FA	339	1600	0.19
2RA9A	150	1400	0.16
2RBDA	171	1540	0.16
2RBKA	261	1000	0.12
2RDGA	196	1600	0.18
2RDQA	288	1310	0.18
2RFFA	111	1400	0.15
2RFRA	155	1160	0.14
2RH2A	62	0.960	0.10
2RHFA	77	1100	0.18
2RILA	99	1260	0.14
2RIVB	40	1500	0.19
2RKNA	77	1600	0.19
2RKQA	169	1500	0.16
2RKVA	451	1600	0.18
2TPSA	227	1250	0.18
2UU8A	237	0.940	0.12
2UUYB	52	1150	0.13
2UV4A	152	1330	0.17
2UVKA	357	1500	0.18
2UVOA	171	1400	0.18
2UX9A	69	1400	0.17
2UYTA	489	1550	0.18
2V03A	303	1330	0.16
2V0UA	146	1400	0.17
2V1MA	169	1000	0.18
2V1QB	60	1200	0.15
2V25A	259	1490	0.17
2V2GA	233	1600	0.16
2V33A	91	1550	0.20
2V3GA	283	1200	0.12
2V3IA	434	1050	0.12
2V3ZA	440	1560	0.14
2V4XA	140	1500	0.15
2V6KA	214	1300	0.15
2V76A	107	1600	0.19
2V7FA	150	1150	0.14
2V89A	82	1100	0.12
2V8FA	140	1100	0.15
2V8TA	302	0.980	0.10
2V9LA	274	1230	0.09
2V9VA	135	1100	0.12
2VB1A	129	0.650	0.08
2VBKA	514	1250	0.12
2VC8A	84	1310	0.20
2VCHA	480	1450	0.18
2VCLA	233	1550	0.17
2VE8A	73	1400	0.15
2VEZA	190	1450	0.17
2VFKA	205	1500	0.16
2VFOA	559	1500	0.12
2VFRA	422	1100	0.14
2VHAA	287	1000	0.14
2VHKA	206	0.940	0.12
2VK2A	306	1200	0.18
2VK8A	563	1420	0.18
2VLAA	285	1300	0.14
2VLQA	86	1600	0.17
2VLQB	134	1600	0.17
2VN6A	151	1490	0.18
2VNGA	180	1400	0.19
2VOVA	336	1350	0.19
2VPAA	216	1200	0.14
2VPTA	215	1400	0.15
2VQ2A	225	1540	0.17
2VQPA	257	1600	0.18
2VS0A	97	1400	0.17
2VW8A	303	1450	0.17
2VWSA	267	1390	0.17
2VXNA	251	0.820	0.09
2VXTI	157	1490	0.16
2VY8A	157	1200	0.19
2VZCA	131	1050	0.14
2VZPA	127	1050	0.13
2W0BA	455	1560	0.17
2W15A	202	1050	0.12
2W1JA	212	1240	0.17
2W1VA	276	1490	0.14
2W31A	162	1500	0.17
2W39A	298	1100	0.14
2W3GB	153	1400	0.19
2W3QA	243	1340	0.14
2W40A	503	1490	0.17
2W5QA	424	1200	0.17
2W6AA	63	1400	0.16
2W72A	141	1070	0.13
2W7AA	100	1400	0.14
2W7ZA	214	1600	0.19
2W8TA	427	1250	0.15
2W8XA	72	1600	0.14
2W91A	653	1400	0.13
2WAWA	199	1600	0.17
2WBFX	265	1600	0.15
2WCWA	139	1580	0.16
2WDCA	562	1500	0.17
2WDSA	143	1350	0.18
2WF7A	221	1050	0.15
2WFIA	179	0.750	0.11
2WH6A	173	1500	0.20
2WI8A	311	1550	0.18
2WJ5A	101	1120	0.15
2WK1A	282	1400	0.15
2WL1A	191	1350	0.19
2WLRA	423	1450	0.18
2WLVA	144	1250	0.15
2WNFA	298	1250	0.18
2WNPF	217	1210	0.18
2WOLA	562	1450	0.19
2WOYA	356	1500	0.18
2WQ4A	156	1420	0.13
2WQFA	202	1350	0.13
2WQKA	251	1500	0.16
2WSDA	513	1600	0.18
2WTMA	251	1600	0.16
2WTPA	131	1500	0.16
2WUJA	57	1400	0.19
2WURA	236	0.900	0.15
2WY4A	140	1350	0.18
2WZBA	416	1470	0.16
2WZOA	146	1600	0.18
2X2SA	153	1600	0.14
2X32A	179	1550	0.16
2X3MA	239	1450	0.18
2X46A	144	1000	0.14
2X49A	333	1500	0.19
2X4KA	63	1100	0.19
2X4LA	325	1500	0.18
2X4WA	132	1500	0.19
2X5NA	192	1300	0.12
2X5OA	439	1460	0.19
2X5XA	342	1200	0.14
2X5YA	173	1050	0.13
2X6WA	600	1350	0.12
2X9OA	244	1550	0.18
2X9ZA	262	1300	0.15
2XBGA	327	1500	0.16
2XDWA	710	1350	0.16
2XETA	89	1600	0.17
2XEUA	64	1500	0.17
2XF3A	458	1550	0.19
2XFRA	535	0.970	0.11
2XHFA	171	1300	0.15
2XHGA	466	1500	0.16
2XIOA	301	1190	0.17
2XJPA	258	0.950	0.11
2XMJA	64	1080	0.12
2XN7A	350	1430	0.20
2XODA	119	0.960	0.12
2XOLA	176	1350	0.15
2XOMA	152	0.950	0.10
2XPVA	207	1490	0.19
2XQQA	89	1310	0.12
2XRHA	100	1500	0.18
2XRWA	371	1330	0.17
2XRYA	482	1500	0.18
2XSUA	312	1600	0.19
2XTPA	260	1500	0.18
2XTSA	390	1330	0.11
2XU3A	220	0.900	0.14
2XUVA	79	1500	0.18
2XVMA	199	1480	0.17
2XW6A	134	1080	0.13
2XWSA	133	1600	0.19
2XWVA	312	1050	0.13
2XXNA	143	1600	0.16
2XZIA	386	1450	0.18
2Y0OA	175	1230	0.15
2Y24A	383	1390	0.12
2Y53A	534	1400	0.16
2Y5PA	74	1300	0.16
2Y6XA	113	1600	0.19
2Y71A	146	1500	0.13
2Y78A	133	0.910	0.11
2Y7EA	282	1280	0.14
2Y8YA	215	1440	0.18
2Y9UA	69	1600	0.19
2YC3A	228	1400	0.17
2YEXA	276	1300	0.14
2YFOA	720	1350	0.12
2YH5A	127	1250	0.15
2YH6A	112	1550	0.20
2YIMA	360	1410	0.19
2YKZA	127	0.840	0.11
2YLNA	283	1120	0.11
2YN0A	271	1500	0.16
2YNAA	306	1500	0.16
2YOGA	210	1500	0.18
2YVTA	260	1600	0.17
2YWIA	196	1600	0.20
2YYKA	481	1600	0.20
2Z0JA	237	1500	0.19
2Z26A	347	1290	0.13
2Z51A	154	1350	0.14
2Z5WA	136	1350	0.17
2Z6OA	172	1600	0.20
2Z6RA	265	1500	0.20
2Z72A	342	1100	0.12
2Z98A	200	1400	0.19
2ZA4B	90	1580	0.20
2ZBLA	421	1600	0.15
2ZCMA	192	1330	0.19
2ZDPA	110	1500	0.18
2ZEXA	147	1200	0.16
2ZFDB	123	1200	0.18
2ZFGA	340	1590	0.18
2ZFIA	366	1550	0.20
2ZGWA	235	1500	0.19
2ZHJA	322	1350	0.14
2ZK9X	185	1150	0.10
2ZL7A	295	1350	0.17
2ZNRA	178	1200	0.15
2ZPMA	91	0.980	0.15
2ZPTX	295	1150	0.15
2ZQ0A	738	1600	0.17
2ZS0D	155	1600	0.17
2ZUXA	591	1320	0.17
2ZWSA	646	1400	0.18
3A02A	60	1000	0.17
3A07A	118	1190	0.15
3A09A	490	1400	0.13
3A2ZA	197	1500	0.18
3A35A	190	1420	0.20
3A38A	83	0.700	0.07
3A3DA	453	1600	0.17
3A57A	165	1500	0.13
3A5FA	291	1190	0.11
3A6RA	122	1200	0.17
3A72A	355	1040	0.10
3A8GA	207	1110	0.14
3A8GB	212	1110	0.14
3A9FA	92	1300	0.14
3A9SA	595	1600	0.17
3ACHA	203	1400	0.16
3ACXA	293	1310	0.16
3AGNA	114	0.960	0.12
3AIAA	211	1400	0.19
3AJ4A	112	1000	0.11
3AJ6B	286	1480	0.17
3AJ7A	589	1300	0.17
3AJDA	274	1270	0.17
3AK8A	167	1250	0.18
3AKSA	190	0.970	0.19
3AMRA	355	1250	0.14
3AOFA	317	1290	0.17
3AOWA	448	1560	0.18
3ASLA	70	1410	0.16
3AWUA	281	1160	0.14
3AWUB	134	1160	0.14
3B0FA	53	1400	0.17
3B0GA	591	1250	0.16
3B0XA	575	1360	0.17
3B34A	891	1300	0.18
3B49A	211	1600	0.17
3B4NA	344	1450	0.18
3B4QA	94	1550	0.19
3B4UA	294	1200	0.13
3B5MA	205	1210	0.18
3B5OA	244	1350	0.16
3B64A	112	1030	0.14
3B6EA	216	1600	0.18
3B79A	129	1370	0.16
3B9TA	484	1580	0.14
3B9WA	407	1300	0.15
3BA3A	145	1550	0.17
3BB0A	609	1500	0.17
3BC9A	599	1350	0.15
3BEDA	142	1450	0.16
3BEIA	44	1550	0.19
3BEXA	249	1510	0.19
3BFOB	91	1150	0.18
3BFQG	132	1340	0.13
3BHDA	234	1500	0.18
3BJEA	349	1440	0.16
3BLNA	143	1310	0.14
3BMZA	199	1210	0.17
3BO6A	220	1400	0.16
3BOEA	210	1400	0.17
3BOGA	81	1200	0.16
3BONA	425	1200	0.13
3BPKA	206	1560	0.15
3BQPA	80	1300	0.18
3BRCA	156	1600	0.19
3BS4A	260	1600	0.18
3BT5A	177	1350	0.16
3BUUA	229	1200	0.16
3BVFA	181	1500	0.17
3BVXA	1045	1100	0.15
3BWHA	245	1000	0.17
3BWZA	181	1200	0.12
3BXUA	71	1350	0.16
3C2UA	538	1300	0.14
3C5KA	109	1550	0.18
3C6AA	232	1160	0.13
3C70A	257	1050	0.10
3C8CA	240	1500	0.20
3C8LA	122	1220	0.16
3C8WA	255	1600	0.20
3C9AA	223	1600	0.20
3C9AC	52	1600	0.20
3CCDA	85	1000	0.19
3CECA	104	1600	0.17
3CH0A	272	1500	0.16
3CHBD	104	1250	0.13
3CHJA	337	1600	0.20
3CHMA	169	1500	0.17
3CI3A	194	1110	0.16
3CI6A	171	1550	0.17
3CIJA	295	1070	0.13
3CIMA	99	1300	0.17
3CJMA	282	1500	0.15
3CJSA	59	1370	0.18
3CJSB	72	1370	0.18
3CJWA	244	1480	0.17
3CKCA	527	1500	0.19
3CKKA	235	1550	0.20
3CKMA	327	1350	0.16
3CLMA	352	1140	0.13
3COVA	301	1500	0.17
3CP7A	218	1390	0.18
3CT1A	159	1510	0.19
3CT6A	131	1100	0.15
3CTPA	330	1410	0.18
3CTZA	623	1600	0.16
3CU9A	314	1060	0.15
3CUZA	532	1040	0.15
3CWNA	337	1400	0.15
3CXNA	274	1550	0.19
3CZ1A	119	1500	0.15
3CZXA	182	1600	0.18
3D06A	200	1200	0.18
3D0JA	140	1530	0.17
3D1PA	139	0.980	0.11
3D2QA	70	1500	0.20
3D32A	119	1300	0.18
3D3BA	141	1300	0.17
3D3BJ	87	1300	0.17
3D40A	286	1530	0.17
3D4EA	179	1400	0.18
3D9NA	145	1600	0.17
3D9XA	163	1130	0.16
3DB7A	127	1400	0.16
3DFFA	273	1600	0.20
3DFGA	162	1500	0.20
3DHAA	254	0.950	0.13
3DJEA	438	1600	0.17
3DK9A	478	0.950	0.12
3DKRA	251	1600	0.17
3DLCA	219	1150	0.12
3DNJA	85	1150	0.14
3DNUA	440	1540	0.20
3DO8A	148	1600	0.17
3DOUA	191	1450	0.17
3DQYA	106	1200	0.18
3DR4A	391	1600	0.17
3DRFA	590	1300	0.13
3DS2A	86	1200	0.19
3DSBA	157	1480	0.17
3DSKB	495	1550	0.18
3DXLA	303	1300	0.19
3DXYA	218	1500	0.15
3E0XB	245	1450	0.14
3E2OA	294	1060	0.17
3E48A	289	1600	0.19
3E4GA	176	0.960	0.14
3E4VA	186	1400	0.12
3E5TA	242	1100	0.13
3E7UX	40	1350	0.16
3E8OA	119	1400	0.13
3E8TA	220	1300	0.14
3EA6A	219	0.920	0.10
3EBTA	132	1300	0.14
3EDOA	151	1200	0.14
3EERA	148	1450	0.14
3EF8A	150	1500	0.16
3EKIA	403	1600	0.18
3ELFA	349	1310	0.16
3EO6A	106	0.970	0.12
3EOIA	124	1520	0.19
3EOJA	366	1300	0.14
3EQXA	373	1600	0.17
3ER7A	131	1500	0.18
3ESSA	230	1190	0.13
3ETJA	355	1600	0.16
3EU3A	202	1500	0.19
3EURA	142	1300	0.14
3EYEA	168	1450	0.19
3F0DA	183	1200	0.19
3F1LA	252	0.950	0.17
3F1PB	121	1170	0.14
3F2ZA	159	1300	0.16
3F40A	114	1270	0.18
3F43A	125	1590	0.18
3F6VA	151	1480	0.16
3F6YA	262	1450	0.15
3F7EA	131	1230	0.17
3F7XA	151	1240	0.12
3F8XB	148	1550	0.16
3F9XA	166	1250	0.18
3FCNA	164	1450	0.16
3FDEA	212	1410	0.15
3FDXA	143	1580	0.19
3FEGA	379	1300	0.16
3FG9A	156	1470	0.18
3FGHA	67	1350	0.19
3FGVA	106	1300	0.13
3FIAA	121	1450	0.16
3FILA	56	0.880	0.12
3FJUB	65	1600	0.16
3FK8A	133	1300	0.15
3FMYA	73	1400	0.16
3FN5A	187	1500	0.15
3FO3A	525	1400	0.13
3FPCA	352	1400	0.12
3FRHA	253	1200	0.14
3FSAA	125	0.980	0.12
3FSOA	123	1410	0.18
3FSSA	237	1430	0.18
3FUCA	284	1450	0.18
3FUWA	271	1560	0.20
3FW9A	495	1490	0.17
3FWKA	308	1200	0.16
3FXAA	201	1600	0.14
3FYMA	130	1000	0.11
3G02B	408	1500	0.18
3G1PA	258	1400	0.19
3G21A	77	0.900	0.12
3G36A	55	1200	0.20
3G46A	146	0.910	0.13
3G48A	112	1500	0.17
3G4EA	297	1420	0.14
3G5SA	443	1050	0.16
3G5TA	299	1120	0.12
3G7NA	258	1300	0.19
3G89A	249	1500	0.18
3G91A	265	1230	0.12
3GA4A	178	1300	0.15
3GA7A	326	1550	0.14
3GAEA	253	1600	0.18
3GBWA	164	1320	0.16
3GE3A	500	1520	0.17
3GE3C	84	1520	0.17
3GE3E	103	1520	0.17
3GFAA	198	1350	0.14
3GG7A	254	1500	0.18
3GIUA	215	1250	0.12
3GIWA	277	1450	0.16
3GJ0A	221	1480	0.18
3GJYA	317	1470	0.16
3GKJA	232	1600	0.18
3GKMA	163	1530	0.17
3GKRA	336	1600	0.17
3GMGA	170	1500	0.18
3GMXA	154	1050	0.13
3GNEA	252	1200	0.13
3GNLA	244	1500	0.20
3GNZP	213	1350	0.16
3GO5A	285	1400	0.15
3GOCA	237	1600	0.18
3GOEA	82	0.970	0.14
3GOHA	315	1550	0.17
3GP6A	163	1400	0.17
3GR3A	230	1450	0.15
3GVEA	341	1250	0.15
3GVOA	351	1600	0.17
3GWIA	170	1600	0.19
3GXHA	157	1400	0.16
3GZAA	443	1600	0.14
3GZBA	154	1440	0.15
3GZRA	146	1400	0.14
3H0NA	188	1450	0.14
3H0OA	240	1400	0.18
3H0UA	289	1500	0.16
3H3LA	241	1590	0.17
3H4TA	404	1150	0.17
3H4XA	339	1230	0.17
3H5JA	171	1200	0.13
3H63A	315	1300	0.16
3H6JA	438	1600	0.17
3H74A	282	1300	0.19
3H79A	127	1500	0.18
3H7CX	383	1500	0.15
3H7HB	106	1550	0.19
3H7IA	305	1500	0.18
3H87A	156	1490	0.16
3H87C	73	1490	0.16
3H8GA	497	1500	0.15
3H9CA	547	1400	0.17
3H9MA	436	1570	0.17
3HDXA	478	1500	0.14
3HFOA	70	1300	0.15
3HIDA	432	1600	0.16
3HJ4A	384	1560	0.16
3HKWA	581	1550	0.17
3HL0A	353	1600	0.17
3HLXA	258	1300	0.17
3HLZA	269	1500	0.17
3HM4A	156	1300	0.14
3HNYM	159	1070	0.20
3HO6A	267	1600	0.17
3HOIA	193	1550	0.16
3HP4A	185	1350	0.17
3HP7A	291	1530	0.15
3HPCX	161	1470	0.19
3HR6A	436	1600	0.19
3HV2A	153	1500	0.16
3HV8A	268	1450	0.20
3HWUA	147	1300	0.12
3HX8A	129	1450	0.15
3HYNA	189	1200	0.12
3HZ8A	193	1450	0.20
3HZPA	131	1400	0.17
3I10A	278	1350	0.15
3I2VA	127	1250	0.16
3I33A	404	1300	0.18
3I45A	387	1360	0.16
3I4GA	528	1350	0.14
3I4OA	79	1470	0.16
3I7MA	140	1460	0.16
3I94A	248	1040	0.12
3IARA	367	1520	0.15
3IB5A	348	1350	0.15
3ICVA	316	1490	0.18
3IE4A	107	1450	0.19
3IFNP	40	1500	0.19
3IISM	151	1400	0.15
3IIXA	348	1250	0.14
3IJLA	338	1500	0.19
3IKWA	374	1300	0.19
3ILWA	470	1600	0.18
3IMKA	158	1450	0.15
3IOHA	298	1250	0.15
3IP0A	158	0.890	0.13
3IPJA	95	1200	0.14
3IQUA	236	1050	0.13
3IR4A	218	1200	0.12
3IRPX	429	1500	0.17
3ISXA	343	1400	0.15
3IT3A	342	1500	0.17
3ITFA	145	1450	0.17
3ITQA	216	1400	0.20
3IUOA	122	1600	0.19
3IUWA	83	1580	0.19
3IV0A	481	1350	0.15
3IV4A	112	1500	0.15
3IVVA	145	1250	0.18
3IWFA	107	1400	0.18
3IX3A	173	1400	0.17
3IXLA	240	1450	0.17
3JQ0A	493	1130	0.12
3JQ1A	481	1550	0.17
3JRVA	149	1600	0.14
3JTMA	351	1300	0.15
3JU0A	108	1600	0.15
3JU4A	670	0.980	0.12
3JUDA	153	0.980	0.15
3JUMA	185	1450	0.14
3JXOA	86	1550	0.16
3JXYA	232	1500	0.13
3JYOA	283	1000	0.17
3JYZA	150	1550	0.18
3K05A	200	1330	0.18
3K1UA	330	1550	0.14
3K1WB	341	1500	0.20
3K1ZA	263	1550	0.17
3K26A	366	1580	0.16
3K5JA	183	1400	0.14
3K67A	159	1250	0.15
3K6MA	481	1500	0.17
3K6YA	237	1300	0.17
3K7IB	187	1440	0.16
3KB9A	382	1600	0.16
3KE7A	134	1450	0.15
3KEOB	212	1500	0.18
3KEVA	199	1300	0.16
3KFFA	162	0.960	0.14
3KGKA	110	1400	0.19
3KH1A	200	1370	0.13
3KIZA	394	1500	0.16
3KKFA	105	1300	0.14
3KKGA	146	1400	0.18
3KM5A	180	1400	0.18
3KORA	119	1600	0.19
3KPEA	51	1470	0.19
3KS3A	260	0.900	0.14
3KWEA	213	1100	0.13
3KWRA	97	1450	0.16
3KXTA	56	1600	0.18
3KYJA	144	1400	0.17
3KYZA	125	1500	0.15
3KZ5A	52	1580	0.20
3L0FA	162	1350	0.14
3L1WA	257	1600	0.17
3L32A	45	1500	0.20
3L51B	166	1510	0.15
3L5LA	363	1030	0.13
3L6BA	346	1500	0.16
3L8WA	296	1000	0.14
3L9AX	88	1300	0.14
3LAAA	200	1350	0.12
3LAEA	81	1450	0.17
3LAGA	98	1150	0.19
3LAXA	109	1430	0.18
3LB2A	137	1060	0.17
3LD7A	101	1550	0.17
3LDCA	82	1450	0.19
3LEDA	392	1450	0.15
3LFJA	187	1560	0.19
3LFRA	136	1530	0.18
3LFTA	295	1350	0.18
3LGBA	194	1540	0.15
3LHCA	100	1340	0.20
3LHIA	232	1330	0.13
3LHNA	126	1420	0.17
3LJWA	120	1500	0.17
3LKMA	307	1600	0.20
3LLOA	143	1570	0.16
3LM3A	449	1440	0.14
3LMZA	257	1440	0.15
3LO8A	311	1050	0.12
3LOPA	364	1550	0.20
3LQBA	199	1100	0.17
3LS9A	456	1400	0.17
3LSNA	304	1350	0.18
3LWCA	119	1400	0.18
3LWXA	199	1100	0.12
3LX3A	180	1550	0.15
3LYDA	161	1450	0.17
3LYEA	307	1300	0.13
3LYHA	126	1600	0.17
3LZQA	159	1410	0.17
3M0MA	438	1450	0.18
3M0ZA	249	1200	0.13
3M1XA	148	1200	0.11
3M3PA	250	1300	0.12
3M5QA	357	0.930	0.12
3M66A	270	1600	0.17
3M6ZA	380	1400	0.17
3M73A	314	1150	0.14
3M7AA	140	1220	0.12
3M8JA	111	1400	0.20
3M9QA	101	1290	0.17
3MABA	93	1420	0.17
3MAOA	105	1420	0.14
3MBRX	243	1440	0.18
3MC3A	134	1490	0.12
3MCWA	198	1060	0.13
3MCXA	477	1490	0.14
3MD9A	255	1500	0.15
3MDMA	456	1600	0.18
3MDQA	315	1500	0.15
3MDUA	453	1400	0.18
3ME7A	170	1500	0.18
3MEAA	180	1260	0.18
3MI2B	279	1200	0.17
3MILA	240	1600	0.19
3MJFA	431	1470	0.14
3MJOA	296	1360	0.15
3ML1A	802	1600	0.16
3MMHA	167	1250	0.12
3MQDA	428	1250	0.11
3MQZA	215	1300	0.15
3MR0A	142	1490	0.17
3MSHA	99	1510	0.18
3MT0A	290	1580	0.18
3MU7A	273	1290	0.15
3MVCA	161	1400	0.16
3MVSA	210	1100	0.16
3MWXA	326	1450	0.15
3MWZA	115	1520	0.18
3MXNA	157	1550	0.20
3MXNB	150	1550	0.20
3MXZA	116	1600	0.18
3MYXA	238	1300	0.12
3MZ0A	344	1540	0.18
3MZ2A	292	1550	0.17
3MZFA	363	1500	0.19
3N01A	89	1300	0.17
3N08A	153	1250	0.15
3N0RA	286	1250	0.15
3N0UA	219	1500	0.15
3N0XA	374	1500	0.15
3N17A	333	1200	0.18
3N2WA	373	1450	0.13
3N4JA	165	1470	0.14
3N6YA	137	1500	0.18
3N6ZA	363	1300	0.14
3NBCA	148	1010	0.16
3NBKA	177	1580	0.18
3NBMA	108	1300	0.13
3NDHA	225	1300	0.17
3NE8A	234	1240	0.16
3NFKA	107	1430	0.19
3NFTA	303	1510	0.16
3NGGA	50	1330	0.18
3NHEA	348	1260	0.17
3NIRA	48	0.480	0.13
3NJNA	119	1250	0.14
3NKEA	200	1400	0.18
3NMWA	354	1600	0.17
3NNBA	382	1600	0.14
3NO0A	276	1300	0.17
3NO2A	276	1350	0.15
3NO7A	80	1400	0.20
3NOHA	139	1600	0.16
3NOQA	231	1000	0.12
3NPDA	118	1600	0.16
3NR5A	164	1550	0.19
3NREA	291	1590	0.16
3NRFA	106	1500	0.19
3NUFA	119	1380	0.17
3NVSA	450	1020	0.12
3NVWB	334	1600	0.19
3NVWL	756	1600	0.19
3NY3A	75	1600	0.19
3NZLA	83	1200	0.15
3NZNB	103	1100	0.15
3O12A	221	1500	0.17
3O2RB	171	1250	0.14
3O2TA	386	1400	0.16
3O3YA	40	1350	0.14
3O4PA	314	0.850	0.10
3O7BA	244	1450	0.20
3O8MA	485	1420	0.19
3O94A	211	1600	0.19
3O9ZA	312	1450	0.20
3OAJA	335	1400	0.18
3OBLA	132	1200	0.14
3OCJA	305	1390	0.19
3OCUA	262	1350	0.14
3ODTA	313	1350	0.14
3OFGA	95	1370	0.15
3OG2A	1003	1200	0.14
3OGNA	124	1300	0.13
3OHEA	137	1200	0.13
3OM0A	393	1400	0.18
3OMDA	145	1500	0.15
3OMYA	52	1300	0.15
3ON9A	163	1570	0.17
3ONDA	488	1170	0.13
3ONHA	127	1600	0.16
3OO8A	415	1600	0.17
3OOUA	108	1570	0.19
3OOXA	312	1440	0.17
3OQPA	211	1220	0.14
3ORUA	234	1110	0.13
3OS4A	407	1600	0.16
3OT1A	208	1160	0.14
3OTIA	398	1600	0.15
3OV5A	85	1040	0.13
3OXPA	150	1200	0.15
3OYVA	361	1250	0.13
3P02A	317	1550	0.17
3P0BA	540	1350	0.17
3P1GA	165	1500	0.16
3P2CA	463	1600	0.14
3P3CA	274	1250	0.15
3P4HA	118	1100	0.14
3PB6X	330	1050	0.14
3PD7A	107	1260	0.11
3PESA	85	1300	0.18
3PF6A	62	1600	0.14
3PFEA	472	1500	0.14
3PFGA	263	1350	0.18
3PHXA	185	1600	0.14
3PHXB	79	1600	0.14
3PIUA	436	1350	0.15
3PIWA	161	1490	0.14
3PJPA	199	1600	0.20
3PLWA	186	1400	0.16
3PMCA	139	1490	0.18
3PMEA	420	1560	0.18
3PMSA	326	1570	0.15
3PN3A	193	1300	0.16
3POHA	451	1550	0.14
3POJA	115	1450	0.13
3POWA	265	1550	0.18
3PP2A	124	1420	0.17
3PP5A	73	1500	0.16
3PPLA	427	1250	0.11
3PQHA	127	1290	0.12
3PSMA	47	0.980	0.12
3PU9A	242	1550	0.18
3PUCA	99	0.960	0.12
3PUIA	587	1530	0.16
3PV8A	592	1520	0.19
3PVEA	189	1400	0.19
3PVHA	153	1600	0.20
3PVKA	342	1270	0.17
3PXLA	499	1200	0.15
3PZWA	839	1400	0.15
3Q1CA	360	1600	0.16
3Q1IA	232	1400	0.20
3Q46A	178	0.990	0.11
3Q49B	137	1540	0.17
3Q4OA	196	1340	0.19
3Q62A	175	1400	0.15
3Q64A	162	1500	0.18
3Q6BA	189	1500	0.15
3Q6VA	233	1370	0.16
3Q7CA	243	1500	0.19
3Q7RA	121	1600	0.19
3QB8A	197	1500	0.15
3QC5X	360	1400	0.14
3QC7A	179	1520	0.20
3QGUA	449	1550	0.13
3QHBA	179	1200	0.10
3QHPA	166	1500	0.20
3QL9A	129	0.930	0.12
3QM9A	146	0.910	0.12
3QNSA	353	1400	0.13
3QPAA	197	0.850	0.12
3QR7A	115	0.940	0.10
3QU3A	137	1300	0.17
3QU5A	243	1240	0.13
3QVPA	583	1200	0.18
3QVQA	252	1600	0.17
3QXZA	265	1350	0.15
3QZBA	143	1100	0.13
3QZMA	127	1250	0.14
3QZRA	187	1040	0.16
3QZXA	195	1300	0.13
3R2QA	202	1050	0.13
3R41A	306	1050	0.14
3R4ZA	374	1550	0.17
3R5TA	305	1450	0.18
3R5ZA	145	1500	0.17
3R6DA	221	1250	0.15
3R72A	122	1150	0.15
3R87A	135	1050	0.15
3R8JA	212	1600	0.18
3R9FA	188	1200	0.18
3RJUA	351	1500	0.14
3RKGA	261	1280	0.17
3RL5A	296	1260	0.15
3RLGA	302	1600	0.17
3RM3A	270	1200	0.14
3RO3A	164	1100	0.12
3ROBA	139	1480	0.17
3ROFA	158	1030	0.15
3RPCA	264	1490	0.16
3RPDA	357	1500	0.17
3RQ9A	85	1000	0.15
3RQTA	486	1500	0.14
3RT2A	183	1500	0.17
3RTLA	121	1450	0.18
3RWNA	161	1000	0.13
3RX9A	155	1350	0.14
3RZNA	209	1100	0.14
3S0AA	119	1150	0.16
3S2JA	400	1300	0.17
3S2RA	83	1140	0.19
3S44A	399	1450	0.19
3S4EA	144	1260	0.15
3S6EA	114	0.950	0.12
3S6FA	145	1190	0.14
3S8MA	422	1600	0.19
3S8SA	110	1300	0.17
3S9XA	159	1350	0.14
3SBFA	401	1500	0.18
3SBMA	281	1350	0.16
3SC7X	516	1500	0.19
3SCYA	361	1500	0.17
3SD2A	101	1400	0.16
3SEEA	222	1250	0.13
3SG0A	386	1200	0.15
3SGGA	536	1250	0.15
3SHGA	205	1500	0.18
3SHGB	61	1500	0.18
3SIGA	277	1280	0.15
3SJMA	64	1350	0.17
3SK2A	132	1010	0.13
3SK7A	116	1500	0.16
3SO6A	137	1370	0.15
3SOJA	115	1000	0.16
3SP7A	172	1400	0.17
3SS7X	442	1550	0.16
3SU6A	203	1100	0.15
3SUKA	125	1340	0.17
3SUUA	525	1600	0.14
3SWOA	399	1450	0.13
3SY1A	245	1470	0.17
3SZ3A	341	1500	0.16
3SZVA	401	1450	0.18
3SZYA	427	1350	0.20
3T0HA	228	1200	0.15
3T2CA	407	1300	0.11
3T3LA	129	1150	0.17
3T47A	81	1300	0.16
3T4LA	270	1530	0.18
3T7HA	291	1600	0.19
3T7LA	90	1090	0.17
3T8JA	311	1600	0.16
3T92A	121	1500	0.18
3T94A	270	1450	0.17
3T9WA	299	1500	0.17
3TC3A	310	1500	0.18
3TC8A	309	1060	0.11
3TEUA	98	1000	0.11
3TEWA	715	1450	0.19
3TFJA	369	1600	0.13
3TG0A	449	1200	0.15
3TG2A	223	1100	0.13
3TG7A	951	1570	0.19
3TJ8A	170	1590	0.19
3TJMA	283	1480	0.19
3TM8A	328	1280	0.17
3TN2A	68	1600	0.16
3TNYA	303	1550	0.17
3TOSA	257	1550	0.15
3TOWA	152	1340	0.17
3TS3A	208	1490	0.19
3TT9A	233	1550	0.16
3TU8A	210	1040	0.13
3TVJA	86	1280	0.16
3TYSA	88	1120	0.14
3TYTA	205	1600	0.18
3U2UA	263	1450	0.17
3U3LC	233	1570	0.19
3U3ZA	199	1500	0.13
3U42A	229	1350	0.17
3U65A	328	1400	0.18
3U6GA	126	1350	0.16
3U7QA	492	1000	0.13
3U7QB	523	1000	0.13
3U7RA	190	1400	0.16
3U7ZA	101	1300	0.14
3U81A	221	1130	0.14
3U97A	114	1100	0.14
3U99A	148	1150	0.14
3U9JA	160	1600	0.17
3U9WA	608	1250	0.13
3UB6A	181	1380	0.12
3UCIA	72	1350	0.15
3UEJA	65	1300	0.14
3UF7A	237	1200	0.14
3UFEA	111	1500	0.16
3UI4A	101	0.800	0.10
3UIDA	168	1570	0.19
3UJCA	266	1190	0.15
3ULJA	90	1060	0.12
3ULTA	133	1400	0.17
3UP3A	243	1250	0.17
3UPLA	446	1500	0.15
3UR8A	323	1260	0.14
3URRA	153	1400	0.17
3UUEA	279	1450	0.16
3UW3A	377	1550	0.15
3UXJA	290	1400	0.13
3UZQB	114	1600	0.18
3V0DA	339	1100	0.14
3V1AA	48	0.980	0.10
3V39A	418	1450	0.17
3V46A	170	1550	0.17
3V4KA	203	1380	0.18
3V4NA	388	1600	0.15
3V5CA	392	1530	0.19
3V68A	252	1560	0.20
3V7NA	487	1400	0.16
3VA4B	132	1540	0.16
3VCXA	164	1390	0.15
3VEJA	41	1230	0.18
3VENA	576	1570	0.15
3VF7B	99	1300	0.16
3VFBB	99	1550	0.16
3VGIA	319	1070	0.13
3VGLA	321	1550	0.18
3VIIA	487	0.970	0.13
3VJ9A	343	1520	0.16
3VK5A	286	1390	0.17
3VL1A	420	1600	0.16
3VL9A	229	1200	0.13
3VLAA	413	0.950	0.13
3VMKA	375	1480	0.20
3VMNA	643	1600	0.15
3VN0A	51	1370	0.18
3VN3A	223	0.950	0.11
3VNYA	488	1500	0.17
3VOFA	395	1600	0.16
3VORA	182	0.900	0.12
3VQJA	219	1200	0.14
3VRPA	331	1520	0.18
3VSVA	638	1480	0.15
3VUBA	101	1400	0.19
3VUPA	351	1050	0.14
3VV1A	160	1500	0.15
3VVVA	123	1350	0.16
3VWNX	392	1200	0.13
3VX0A	478	1500	0.19
3VXEH	259	1250	0.14
3VXJA	442	1390	0.18
3VZ9B	106	1030	0.19
3VZ9D	73	1030	0.19
3VZXA	228	1540	0.18
3W06A	272	1150	0.13
3W07A	252	1030	0.12
3W0KA	330	1600	0.18
3W0OA	349	1500	0.18
3W19C	40	1280	0.16
3W42A	199	1060	0.13
3W5HA	272	0.780	0.13
3W61A	108	1590	0.18
3W7TA	760	1500	0.16
3WA2X	621	1080	0.13
3WARA	340	1040	0.14
3WASA	390	1500	0.16
3WCQA	97	0.970	0.15
3WDCA	153	1180	0.12
3WDNA	125	0.860	0.11
3WDQA	355	1300	0.14
3WEOA	913	1450	0.12
3WGXA	113	0.920	0.14
3WH1A	206	1000	0.15
3WH2A	147	1300	0.13
3WHRA	418	1580	0.17
3WIIH	220	1600	0.19
3WIWA	402	1350	0.13
3WJDA	174	1100	0.15
3WJPA	338	1530	0.17
3WKGA	412	1470	0.17
3WL4A	267	1540	0.15
3WL8A	364	1600	0.15
3WMTA	522	1500	0.14
3WMVA	153	1050	0.14
3WNDA	370	1550	0.18
3WPCA	802	1600	0.19
3WPUA	542	1600	0.16
3WQCA	390	1500	0.12
3WURA	171	1450	0.17
3WUZA	120	1300	0.15
3WW9A	256	1330	0.16
3WWLA	54	1200	0.15
3X1NA	352	1550	0.12
3ZBDA	113	1490	0.18
3ZBOA	241	1580	0.17
3ZFPA	148	1250	0.16
3ZHIA	83	1600	0.14
3ZJAA	140	1480	0.19
3ZM3A	284	1500	0.19
3ZN4A	173	1260	0.16
3ZN6A	291	1530	0.17
3ZNVA	275	1300	0.13
3ZOJA	279	0.880	0.10
3ZOQB	56	1450	0.14
3ZQUA	209	1500	0.17
3ZR8X	65	0.900	0.13
3ZRXA	115	1250	0.15
3ZSJA	138	0.860	0.13
3ZSUA	130	1600	0.16
3ZUCA	153	1000	0.12
3ZUZA	365	1500	0.17
3ZXCA	77	1400	0.16
3ZXKA	542	1440	0.17
3ZY7A	122	1090	0.16
3ZYPA	218	1500	0.19
3ZZOA	95	1150	0.13
3ZZPA	77	0.960	0.11
3ZZSA	65	1490	0.15
4A02A	166	0.950	0.10
4A29A	258	1100	0.12
4A2VA	131	1440	0.17
4A37A	388	1600	0.20
4A3PA	217	1400	0.16
4A4JA	69	1250	0.14
4A56A	93	1240	0.17
4A6QA	143	1500	0.19
4A7UA	153	0.980	0.14
4A9VA	592	1100	0.12
4AAZA	47	1400	0.12
4ABLA	183	1150	0.16
4AC1X	283	1300	0.18
4AC7A	100	1500	0.12
4AC7B	126	1500	0.12
4ACJA	167	0.970	0.12
4AE7A	220	1450	0.14
4AF8A	367	1400	0.15
4AFFA	116	1050	0.13
4AFMA	134	1250	0.16
4AIWA	154	1500	0.15
4AK2A	288	1350	0.16
4AL0A	152	1160	0.12
4ALZA	198	1400	0.19
4ANNA	215	1050	0.14
4AO6A	259	1600	0.19
4AQOA	92	0.990	0.12
4ARUA	413	1450	0.16
4ASMB	363	1500	0.16
4ATEA	266	1100	0.12
4ATTA	158	1250	0.15
4AU1A	229	1450	0.16
4AVRA	95	1080	0.15
4AVSA	204	1400	0.14
4AXOA	151	1000	0.14
4AY0A	218	1520	0.17
4AYOA	447	0.850	0.10
4AZ6A	435	1360	0.12
4B0ZA	229	1580	0.19
4B1MA	185	1100	0.16
4B1YB	376	1290	0.15
4B3BA	231	1190	0.14
4B5OA	200	1050	0.13
4B62A	157	1450	0.14
4B6GA	283	1400	0.14
4B89A	249	1500	0.19
4B8XA	147	1250	0.15
4B9GA	161	1040	0.16
4BB9A	633	1470	0.16
4BEUA	392	1150	0.16
4BFOA	106	1180	0.16
4BGBA	325	1340	0.16
4BGCA	102	1200	0.17
4BJ0A	176	1000	0.12
4BJIA	215	1450	0.15
4BK7A	159	1140	0.14
4BN4A	284	1300	0.14
4BNDA	253	1500	0.16
4BOJA	344	1380	0.17
4BOQA	183	1470	0.17
4BOUA	160	1550	0.18
4BPFA	86	1010	0.13
4BPSA	344	1080	0.13
[truncated: 732 more rows]
