# Supplementary material for: Local Backbone Geometry Plays a Critical Role in Determining Conformational Preferences of Amino Acid Residues in Proteins
Source: Biomolecules. 2022 Aug 26;12(9):1184. doi: 10.3390/biom12091184 (PMC9496368; doi:10.3390/biom12091184)
Supplement: Supplementary file 1 [file biomolecules-12-01184-s001.zip › SM/TableS2.xlsx]

## Sheet: TableS2a
PDB code-chain
16VPA
1A34A
1A3CA
1A4IB
1A8DA
1A8RA
1A9XB
1ABAA
1ABRB
1AE9A
1AHOA
1AMMA
1AOCA
1ASHA
1ATGA
1ATZA
1AYOA
1B0NB
1B25A
1B2PA
1B5EA
1B68A
1B6AA
1BEAA
1BF2A
1BG8A
1BGEA
1BGFA
1BHEA
1BKCE
1BKRA
1BM8A
1BRTA
1BX7A
1BXEA
1BYIA
1C3CA
1C4QA
1C5EA
1C7KA
1C9KA
1CB8A
1CC8A
1CCWA
1CCWB
1CEWI
1CFRA
1CHMA
1CMCA
1COJA
1CTFA
1CV8A
1CXQA
1CY5A
1CZNA
1D02A
1D0DA
1D3YA
1D4OA
1D4TA
1D8WA
1DBQA
1DBWA
1DC1A
1DCSA
1DFMA
1DG6A
1DGWA
1DGWX
1DGWY
1DHNA
1DHSA
1DJ0A
1DK8A
1DMTA
1DMUA
1DOWA
1DP4A
1DP5B
1DP7P
1DQSA
1DS1A
1DTDB
1DUNA
1DVOA
1DWKA
1DY5A
1DYNA
1DYOA
1E19A
1E29A
1E2WA
1E42A
1E58A
1E5KA
1E6UA
1E7LA
1EAQA
1EB6A
1ECAA
1EEXA
1EEXB
1EEXG
1EG3A
1EI5A
1EJDA
1ELWA
1EOKA
1EP3B
1ES9A
1ESGA
1EU1A
1EU8A
1EUCB
1EUVA
1EUWA
1EVXA
1EW4A
1EWFA
1EWKA
1EYBA
1EYEA
1EYRA
1EZGA
1EZWA
1F1EA
1F44A
1F46A
1F5VA
1F60B
1F61A
1F7UA
1F86A
1F8EA
1F94A
1FC3A
1FCQA
1FCYA
1FD3A
1FE6A
1FFGB
1FI2A
1FIPA
1FIUA
1FJHA
1FK5A
1FKMA
1FLEI
1FM0D
1FM0E
1FN9A
1FNLA
1FO8A
1FS7A
1FSGA
1FT5A
1FTRA
1FX2A
1FYEA
1G2RA
1G3PA
1G5AA
1G5HA
1G60A
1G61A
1G66A
1G6XA
1G8KA
1G8QA
1GA6A
1GA8A
1GCIA
1GE7A
1GK9A
1GK9B
1GKMA
1GL2A
1GL2B
1GL2C
1GL2D
1GMXA
1GNLA
1GNYA
1GO7P
1GP6A
1GPLA
1GPRA
1GQ8A
1GQIA
1GSAA
1GSJA
1GU2A
1GU7A
1GUQA
1GUTA
1GV9A
1GVNA
1GVNB
1GWEA
1GWMA
1GWUA
1GXMA
1GXUA
1GYXA
1H03P
1H0AA
1H0HB
1H16A
1H1NA
1H2CA
1H2KS
1H4RA
1H4XA
1H6DA
1H72C
1H97A
1H9AA
1HBNA
1HBNB
1HBNC
1HDHA
1HDOA
1HE1A
1HFES
1HH8A
1HJSA
1HM9A
1HN0A
1HP1A
1HQ0A
1HQ1A
1HTRP
1HUWA
1HX6A
1HXIA
1HXNA
1HYOA
1HYPA
1HZ4A
1HZTA
1I0SA
1I1WA
1I24A
1I27A
1I2TA
1I4UA
1I5PA
1I71A
1I7QA
1I7QB
1I88A
1ID0A
1IDPA
1IGQA
1IIBA
1IJBA
1IM8A
1IN0A
1INLA
1IOMA
1IQVA
1IQZA
1ISUA
1IT3A
1ITXA
1IULA
1IUPA
1IX9A
1IXHA
1IZCA
1IZMA
1J0PA
1J1TA
1J27A
1J2JB
1J34C
1J7GA
1J83A
1J8BA
1J98A
1JB3A
1JBEA
1JBMA
1JCDA
1JDWA
1JF3A
1JFBA
1JG1A
1JH6A
1JHGA
1JI1B
1JI7A
1JIDA
1JIFA
1JIWI
1JIXA
1JLYA
1JM0A
1JNDA
1JNIA
1JO0A
1JQ5A
1JR7A
1JUHA
1JY3N
1JY3O
1JY3P
1JYHA
1JZ8A
1JZTA
1K07A
1K30A
1K3XA
1K3YA
1K4IA
1K5CA
1K5NA
1K6ZA
1K75A
1K77A
1K7CA
1K7JA
1K8WA
1K92A
1KA1A
1KCQA
1KCZA
1KDKA
1KGDA
1KIDA
1KJQA
1KL9A
1KLOA
1KMTA
1KNGA
1KOEA
1KOLA
1KP6A
1KPTA
1KQ6A
1KQFA
1KQFC
1KQPA
1KQRA
1KS8A
1KSIA
1KT6A
1KTGA
1KVEA
1KVEB
1KWFA
1KWWA
1KYFA
1KZLA
1L3KA
1L6PA
1L6RA
1L7AA
1L9LA
1L9XA
1LBAA
1LBWA
1LC8A
1LF6A
1LFWA
1LKEA
1LKIA
1LKKA
1LLFA
1LM8B
1LMIA
1LMLA
1LNIA
1LO7A
1LQTA
1LQVA
1LR0A
1LS1A
1LSHA
1LSHB
1LUCA
1LWBA
1LYVA
1LZLA
1M0KA
1M0WA
1M15A
1M1FA
1M1QA
1M1ZA
1M22A
1M2DA
1M40A
1M48A
1M4IA
1M4LA
1M4YA
1M55A
1M5TA
1M6SA
1M7JA
1M93C
1M9ZA
1MBAA
1MC2A
1MG4A
1MIXA
1MJ4A
1MJ5A
1MJNA
1MJSA
1MKKA
1MN8A
1MNNA
1MOLA
1MRAA
1MSCA
1MSKA
1MTPA
1MTPB
1MTYB
1MTYD
1MTYG
1MUNA
1MUSA
1MUWA
1MV8A
1MVLA
1MW5A
1MWQA
1N13A
1N13B
1N1FA
1N1JA
1N2ZA
1N31A
1N3LA
1N40A
1N4WA
1N62A
1N62B
1N62C
1N7HB
1N8VA
1N93X
1NB9A
1NC5A
1NEPA
1NFPA
1NH8A
1NKDA
1NKGA
1NKIA
1NKZA
1NKZB
1NNFA
1NNXA
1NQJA
1NRJA
1NRJB
1NS5A
1NSJA
1NSZA
1NTHA
1NTYA
1NU0A
1NULB
1NUYA
1NVUS
1NWWA
1NWZA
1NXMA
1NXUA
1NYKB
1NZ0A
1NZJA
1O20A
1O22A
1O2DA
1O4SA
1O4WA
1O57A
1O69A
1O6AA
1O7IA
1O7JA
1O83A
1O88A
1OAIA
1OAOC
1OBBA
1OBPA
1OCYA
1OD3A
1ODMA
1OE4A
1OEJA
1OEWA
1OF1A
1OF8A
1OFLA
1OGDA
1OGOX
1OGQA
1OH4A
1OI7A
1OJHA
1OK0A
1OKSA
1OLTA
1ON3A
1OR4A
1OR7C
1ORUA
1OSYA
1OTGA
1OTKA
1OWLA
1OXXK
1OZNA
1P0ZA
1P1JA
1P1XA
1P35A
1P3CA
1P3DA
1P4CA
1P57A
1P5DX
1P5ZB
1P6OA
1P90A
1P9GA
1P9YA
1PBJA
1PBWA
1PBYA
1PBYC
1PCFA
1PDOA
1PFBA
1PG4A
1PKHA
1PL3A
1PL8A
1PM4A
1PMMA
1POCA
1PSRA
1PT6A
1PU6A
1PUCA
1PVMA
1PX0A
1PX5A
1PXZA
1Q08A
1Q0RA
1Q35A
1Q5YA
1Q5ZA
1Q6OB
1Q6ZA
1Q7EA
1Q7FA
1Q7LA
1Q7LB
1Q8DA
1Q9UA
1QAZA
1QD1A
1QDDA
1QF8A
1QFTA
1QG8A
1QHDA
1QJPA
1QKRA
1QLWA
1QNRA
1QQFA
1QQP1
1QQP2
1QQP3
1QQP4
1QW9A
1QWGA
1QWOA
1QWRA
1QZMA
1R0MA
1R0QA
1R0VA
1R29A
1R45A
1R4VA
1R4XA
1R5MA
1R5ZA
1R6DA
1R6JA
1R6XA
1R71A
1R7AA
1R89A
1R8HA
1R8SE
1R9LA
1RA0A
1RCQA
1REGX
1RFXA
1RH6A
1RHCA
1RKIA
1RL0A
1RLIA
1RM6A
1ROCA
1RQBA
1RTQA
1RU4A
1RV9A
1RVKA
1RW1A
1RWHA
1RWJA
1RWRA
1RX0A
1RXQA
1RXZA
1RY9A
1S0IA
1S1DA
1S1QA
1S2WA
1S3CA
1S4CA
1S4KA
1S5DA
1S7ZA
1S96A
1S99A
1S9RA
1SAUA
1SBPA
1SBXA
1SBYA
1SCFA
1SDIA
1SDWA
1SEDA
1SENA
1SFPA
1SFXA
1SG4A
1SH8A
1SHUX
1SJWA
1SLUA
1SMXA
1SQ9A
1SQSA
1SR4A
1SRAA
1SU8A
1SURA
1SUZA
1SVFA
1SVSA
1SVVA
1SZ2A
1SZWA
1T0BA
1T0HB
1T0TV
1T1UA
1T3YA
1T61A
1T6AA
1T6CA
1T6UA
1T82A
1T8KA
1T92A
1T9IA
1TAFA
1TBFA
1TE2A
1TG5A
1TIFA
1TKEA
1TL2A
1TP6A
1TQGA
1TQJB
1TR0A
1TT8A
1TTZA
1TU9A
1TUHA
1TUKA
1TULA
1TUWA
1TVXA
1TWDA
1TXGB
1TZPA
1TZYC
1TZYD
1U02A
1U07A
1U14A
1U19A
1U2HA
1U36A
1U5DA
1U5KA
1U5PA
1U60A
1U6KA
1U6TA
1U7GA
1U7IA
1U8VA
1UA4A
1UCDA
1UCRA
1UCSA
1UEKA
1UF5A
1UFYA
1UGHI
1UI0A
1UJ2A
1UJ8A
1UKKA
1UNNC
1UNQA
1UOYA
1UPGA
1URQA
1URQC
1US0A
1US5A
1USEA
1USGA
1UUJA
1UUYA
1UV7A
1UWCA
1UWKA
1UWSB
1UX6A
1UZ3A
1V0AA
1V0WA
1V2BA
1V5IB
1V5VA
1V6PA
1V6ZA
1V74A
1V74B
1V7WA
1V7ZA
1V82A
1V9YA
1VA0A
1VA6A
1VBWA
1VDFA
1VDKA
1VH5A
1VHNA
1VJGA
1VJNA
1VJUA
1VJVA
1VK1A
1VK3A
1VKEA
1VKFA
1VKIA
1VKKA
1VKNA
1VKYA
1VL1A
1VL7A
1VLSA
1VLYA
1VMBA
1VMGA
1VMHA
1VMOA
1VP8A
1VPBA
1VPKA
1VPMA
1VPRA
1VQBA
1VR7A
1VRAA
1VRAB
1VSRA
1VTZ0
1VYBA
1VYIA
1VYKA
1VYRA
1VZMA
1VZYA
1W0HA
1W0NA
1W1HA
1W23A
1W2WA
1W2WB
1W3EX
1W53A
1W5QA
1W5RA
1W6SA
1W6SB
1W7CA
1W85I
1W8SA
1W91A
1W94B
1W96A
1WB4A
1WB9A
1WBAA
1WBHA
1WC1A
1WC2A
1WCWA
1WD3A
1WDDA
1WDDS
1WDJA
1WEHB
1WHIA
1WHSB
1WHZA
1WLGA
1WLZA
1WN2A
1WNYA
1WOLA
1WPNA
1WQJI
1WQLB
1WS8A
1WTEA
1WTJA
1WU3I
1WU9A
1WUIL
1WUIS
1WUWB
1WV3A
1WVFA
1WWIA
1WWWV
1WWWY
1WXOA
1WZDA
1X1NA
1X54A
1X6IA
1X6OA
1X6ZA
1X7DA
1X82A
1X8QA
1X91A
1X9IA
1XCRA
1XD3A
1XDNA
1XFFA
1XG0A
1XG0C
1XGKA
1XHNA
1XJUA
1XL3A
1XL3C
1XLQA
1XMKA
1XMTA
1XOCA
1XODA
1XOVA
1XPIA
1XQOA
1XSVA
1XT5A
1XTPA
1XTTA
1XU1R
1XUBA
1XV5A
1XVSA
1XXQA
1Y0HA
1Y0KA
1Y12A
1Y1OA
1Y43B
1Y66A
1Y6XA
1Y7TA
1Y93A
1YACA
1YARA
1YARH
1YARO
1YD0A
1YE8A
1YFDA
1YFQA
1YGTA
1YHTA
1YJ7A
1YKIA
1YLLA
1YLOA
1YM3A
1YNRA
1YOYA
1YQGA
1YQSA
1YRBB
1YSQA
1YT3A
1YTLA
1YTVM
1YU0A
1YU5X
1YX1A
1YZFA
1YZHB
1YZVA
1Z0MA
1Z0WA
1Z2NX
1Z2WB
1Z3EB
1Z40A
1Z4RA
1Z67A
1Z6OA
1Z70X
1Z72A
1Z96A
1ZBFA
1ZCEA
1ZCZA
1ZD7A
1ZE3H
1ZGKA
1ZHSA
1ZI8A
1ZJCA
1ZK4A
1ZK5A
1ZK8A
1ZKEA
1ZL0A
1ZLDA
1ZRNA
1ZSOA
1ZTHA
1ZUUA
1ZVTA
1ZX2A
1ZY7A
1ZZ1A
1ZZGA
1ZZKA
1ZZOA
2A14A
2A15A
2A1VA
2A26A
2A2KA
2A2MA
2A35A
2A3NA
2A5HA
2A5ZA
2A65A
2A67A
2A6SA
2A6ZA
2A72A
2A9IA
2A9SA
2ABSA
2ACFA
2AEBA
2AG4A
2AGKA
2AH5A
2AHUA
2AIBA
2AKOA
2AKZA
2AMHA
2ANXA
2APJA
2APLA
2AQ6A
2ARCA
2ASBA
2AXCA
2AXWA
2AYDA
2AZ4A
2AZWA
2B06A
2B0AA
2B0TA
2B2NA
2B4JC
2B4VA
2B4WA
2B5WA
2B82A
2B8MA
2B97A
2BAYA
2BBAA
2BBHA
2BCMA
2BD0A
2BDRA
2BEKB
2BF6A
2BFDA
2BFDB
2BHUA
2BIVA
2BJFA
2BJIA
2BJNA
2BJQA
2BK8A
2BK9A
2BKFA
2BKRA
2BKXA
2BKYA
2BL2A
2BLNA
2BM5A
2BMOA
2BMOB
2BNLA
2BNMA
2BO9B
2BOGX
2BRFA
2BS3C
2BSJA
2BT9A
2BU3A
2BW3A
2BWRA
2BX6A
2BYZA
2BZ1A
2BZVA
2C0NA
2C1DA
2C1DB
2C1LA
2C1VA
2C2IA
2C2PA
2C2UA
2C3FA
2C3WA
2C43A
2C5KT
2C5LC
2C61A
2C71A
2C78A
2C7NA
2C92A
2C9QA
2C9WA
2CA6B
2CB8A
2CBZA
2CCMA
2CCQA
2CCVA
2CDUA
2CE2X
2CE8A
2CG7A
2CHCB
2CHOA
2CI1A
2CIOB
2CISA
2CIUA
2CIWA
2CJ4A
2CJSC
2CKKA
2CNQA
2CO3A
2CO5A
2COVD
2CS7A
2CVDA
2CWRA
2CWSA
2CWYA
2CX1A
2CXAA
2CXHA
2CXIA
2CXNA
2CXYA
2CYJA
2CZLA
2D0OC
2D1SA
2D28C
2D4PA
2D5BA
2D5MA
2D5WA
2D80A
2D9RA
2DB7A
2DBBA
2DDHA
2DDXA
2DE2A
2DE6A
2DEJA
2DG1A
2DH2A
2DJFA
2DKAA
2DKJA
2DKOA
2DKOB
2DLBA
2DQAA
2DS5A
2DSKA
2DSLA
2DSXA
2DSYA
2DT8A
2DTJA
2DVMA
2DWUA
2DXAA
2DXQA
2DY0A
2DYIA
2DYJA
2E11A
2E2AA
2E2OA
2E3HA
2E3RA
2E3VA
2E4MC
2E4TA
2E52A
2E56A
2E5FA
2E6LA
2E7AB
2E7VA
2E7ZA
2E8VA
2EABA
2EB6A
2ECEA
2ECUA
2EHZA
2EI9A
2EJ8A
2EJNA
2ELCA
2ELFA
2ENDA
2ENGA
2EPJA
2EPLX
2ERFA
2ERLA
2ERVA
2ERWA
2ES4D
2ESSA
2ETJA
2EU9A
2EV1A
2EW0A
2EWCA
2EWTA
2EZ2A
2F01A
2F1FA
2F22A
2F24A
2F2EA
2F2HA
2F4MA
2F4MB
2F5TX
2F5XA
2F62A
2F6GA
2F9FA
2F9HA
2F9IB
2FA1A
2FARA
2FB5A
2FBAA
2FCJA
2FCLA
2FCTA
2FCWA
2FCWB
2FDNA
2FE3A
2FEFA
2FELA
2FFYA
2FGQX
2FHPA
2FHZA
2FHZB
2FI1A
2FIUA
2FIYA
2FKKA
2FM8C
2FMAA
2FNAA
2FNUA
2FOMA
2FOMB
2FOZA
2FP1A
2FR5A
2FREA
2FRGP
2FS5A
2FSQA
2FSUA
2FTRA
2FU2A
2FU5A
2FULA
2FUPA
2FUQA
2FURA
2FVYA
2FWHA
2FY7A
2FYGA
2FYXA
2FZSA
2FZTA
2G0WA
2G1PA
2G2CA
2G3RA
2G3WA
2G40A
2G62A
2G7GA
2G7OA
2G7SA
2G81I
2G8LA
2G8SA
2GA1A
2GAGC
2GAGD
2GAIA
2GAKA
2GB4A
2GBOA
2GCUA
2GDMA
2GDQA
2GEYA
2GFFA
2GGCA
2GHSA
2GHVC
2GIAA
2GIAD
2GIBA
2GIGA
2GIXA
2GIYA
2GJ3B
2GJ4A
2GJUA
2GKEA
2GKGA
2GKPA
2GLZA
2GM6A
2GMQA
2GMYA
2GOXB
2GPIA
2GPJA
2GR8A
2GROB
2GS5A
2GSOA
2GTRA
2GU3A
2GUDA
2GUFA
2GUIA
2GVIA
2GWDA
2GWMA
2GX5A
2GXQA
2GYQA
2GZ4A
2GZ6A
2GZSA
2H0QA
2H1TA
2H1VA
2H5CA
2H5NA
2H7GX
2H88A
2H88B
2H88C
2H88D
2H8EA
2H8GA
2H9FA
2HA8A
2HALA
2HAYA
2HBAA
2HCFA
2HEUA
2HEWF
2HFKA
2HH9A
2HHCA
2HHZA
2HINA
2HIYA
2HJEA
2HKVA
2HL0A
2HLJA
2HLQA
2HLYA
2HNGA
2HOXA
2HP0A
2HQ7A
2HQSA
2HQSC
2HQYA
2HRKA
2HRKB
2HS1A
2HSBA
2HTSA
2HUHA
2HW1A
2HW2A
2HWXA
2HX0A
2HX5A
2HY7A
2HYTA
2HZCA
2HZGA
2HZLA
2I02A
2I0KA
2I2CA
2I49A
2I53A
2I54B
2I5IA
2I5VO
2I6HA
2I6TA
2I74A
2I7GA
2I8DA
2I8TA
2I9CA
2I9WA
2IA1A
2IA7A
2IAFA
2IAYA
2IBLA
2IC6A
2ICGA
2ICHA
2ICUA
2ICYB
2ID4A
2IDLA
2IEQA
2IF6A
2IFXA
2IGIA
2IGSA
2II2A
2IIHA
2IJ2A
2IKKA
2IKSA
2ILKA
2ILRA
2IMFA
2IMHA
2IMJA
2IMQX
2IMSA
2IN3A
2INUA
2IP1A
2IP2A
2IT9A
2ITBA
2IU4A
2IUWA
2IUYA
2IVFA
2IVFC
2IW1A
2IWRA
2IXSA
2IY2A
2IYVA
2IZ6A
2IZRA
2IZXA
2J0AA
2J1VA
2J43A
2J5GA
2J6AA
2J6BA
2J6GA
2J6LA
2J73A
2J7QA
2J8BA
2J97A
2J9OA
2JA9A
2JB7A
2JC9A
2JCDA
2JDCA
2JDIA
2JDID
2JDIG
2JDIH
2JDII
2JDJA
2JE3A
2JE8A
2JEKA
2JFRA
2JG0A
2JH1A
2JHFA
2JHNB
2JJ7B
2JK9A
2JKHL
2JLIA
2JLVA
2LISA
2MCMA
2MHRA
2NL9A
2NLVA
2NMLA
2NOOA
2NPNA
2NQWA
2NR5A
2NRKA
2NRRA
2NS0A
2NSCA
2NSZA
2NT0A
2NUHA
2NUJA
2NW2A
2NW8A
2NWFA
2NWHA
2NX2A
2NXFA
2NXVA
2NYIA
2NZXA
2O0MA
2O0YA
2O14A
2O1KA
2O1QA
2O2VA
2O2VB
2O2XA
2O37A
2O3LA
2O4VA
2O5VA
2O62A
2O6PA
2O70A
2O7AA
2O7RA
2O8PA
2O90A
2O9SA
2OA2A
2OAAA
2OAFA
2OB1A
2OB3A
2OBPA
2OCLA
2OCTA
2OD4A
2OD5A
2OD6A
2ODAA
2ODFA
2ODIA
2ODKA
2OEBA
2OF3A
2OFCA
2OFKA
2OGFA
2OH1A
2OH3A
2OITA
2OIZA
2OIZD
2OJ6A
2OJHA
2OJLA
2OKFA
2OKMA
2OKTA
2OKUA
2OLBA
2OLMA
2OLOA
2OLRA
2OMLA
2OOBA
2OOKA
2OPCA
2OPLA
2OQZA
2ORWA
2OSOA
2OSVA
2OSXA
2OT3A
2OTMA
2OU1A
2OU3A
2OU5A
2OU6A
2OV0A
2OVGA
2OVJA
2OWAA
2OX7A
2OXGA
2OXGB
2OYAA
2OYOA
2OZJA
2OZLC
2OZTA
2P02A
2P09A
2P0AA
2P0NA
2P0OA
2P0SA
2P0WA
2P10A
2P12A
2P14A
2P17A
2P1MB
2P2SA
2P3EA
2P3PA
2P45B
2P4FA
2P51A
2P58A
2P58B
2P58C
2P5KA
2P6PA
2P6WA
2P8EA
2P8GA
2P8IA
2P8JB
2P97A
2P9BA
2P9HA
2P9WA
2PA7A
2PBDV
2PD2A
2PFIA
2PFZA
2PGNA
2PHNA
2PIEA
2PKEA
2PMAA
2PMUA
2PN0A
2PNDA
2PNEA
2PNWA
2POCA
2POHA
2PORA
2PPQA
2PPVA
2PPXA
2PQ7A
2PQXA
2PR7A
2PRVA
2PS1A
2PSPA
2PSTX
2PTRA
2PU3A
2PVBA
2PVIA
2PW8I
2PW9A
2PXRC
2PY5A
2PYQA
2PYXA
2PZVA
2Q03A
2Q0SA
2Q0ZX
2Q22A
2Q28A
2Q30A
2Q35A
2Q48A
2Q4ZA
2Q5CA
2Q62A
2Q66A
2Q7AA
2Q7WA
2Q8KA
2Q99A
2Q9RA
2Q9UA
2QAPA
2QB7A
2QCPX
2QCVA
2QDLA
2QDXA
2QE8A
2QEEA
2QEUA
2QF4A
2QFAB
2QFAC
2QFEA
2QG6A
2QGUA
2QGYA
2QHFA
2QHLA
2QHQA
2QIBA
2QIPA
2QJFA
2QJLA
2QJVA
2QJWB
2QJZA
2QK1A
2QKHA
2QKHB
2QKPA
2QL3A
2QL8A
2QMAA
2QMCB
2QMLA
2QNGA
2QNKA
2QNLA
2QNUA
2QOLA
2QP2A
2QPXA
2QQZA
2QRUA
2QSBA
2QSIA
2QSKA
2QSQA
2QSWA
2QTQA
2QUOA
2QV5A
2QV8A
2QW5A
2QWUA
2QXFA
2QXSA
2QYCA
2QZCA
2QZQA
2QZUA
2R01A
2R0HA
2R0XA
2R11A
2R16A
2R1IB
2R2AA
2R2CA
2R2ZA
2R31A
2R3SA
2R44A
2R46A
2R4IA
2R4QA
2R51A
2R5OA
2R5XA
2R751
2R7GA
2R85A
2R8EA
2R91A
2R9FA
2RA9A
2RBCA
2RBDA
2RBGA
2RBKA
2RCCA
2RCIA
2RDCA
2RDEA
2RDGA
2RDMA
2RDQA
2REEA
2RFFA
2RFQA
2RFRA
2RH2A
2RH3A
2RHFA
2RHMA
2RHSA
2RHSB
2RIHA
2RILA
2RINA
2RIQA
2RIVB
2RJ2A
2RJZA
2RKNA
2RKQA
2RKVA
2RLDA
2SAKA
2SICI
2TGIA
2TPSA
2UU8A
2UURA
2UUYB
2UVKA
2UVOA
2UVPA
2UW1A
2UX9A
2UXQA
2UYQA
2UYTA
2UYZB
2UZ1A
2V03A
2V0UA
2V1MA
2V1QB
2V25A
2V2GA
2V33A
2V3GA
2V3IA
2V3SA
2V3ZA
2V4XA
2V6XB
2V75A
2V76A
2V79A
2V7FA
2V7KA
2V7QJ
2V89A
2V8FA
2V8KA
2V8TA
2V9KA
2V9LA
2V9VA
2VB1A
2VBKA
2VBUA
2VC8A
2VCAA
2VCHA
2VCLA
2VE8A
2VECA
2VEZA
2VFKA
2VFOA
2VFRA
2VGAA
2VGXA
2VHAA
2VHKA
2VK2A
2VK8A
2VKLA
2VKSA
2VLAA
2VLGA
2VLIB
2VLQA
2VLQB
2VM9A
2VN6A
2VNGA
2VOVA
2VPTA
2VQ2A
2VQGA
2VQPA
2VRSA
2VS0A
2VS7A
2VSMB
2VTWA
2VTYA
2VVEA
2VVPA
2VWSA
2VXNA
2VXTI
2VXZA
2VY8A
2VZCA
2VZPA
2VZYB
2W0BA
2W15A
2W1JA
2W1VA
2W2RA
2W31A
2W39A
2W3GB
2W3XA
2W40A
2W5QA
2W61A
2W6AA
2W72A
2W7AA
2W7NA
2W7ZA
2W86A
2W8TA
2W8XA
2W91A
2WAAA
2WAOA
2WAWA
2WB0X
2WBFX
2WBNA
2WCRA
2WCWA
2WDCA
2WDSA
2WF7A
2WFBA
2WFIA
2WFOA
2WGKA
2WH6A
2WI8A
2WJ5A
2WJ9A
2WJEA
2WJNC
2WJNH
2WJNM
2WJRA
2WK1A
2WKXA
2WL1A
2WLRA
2WLUA
2WLVA
2WMKA
2WN9A
2WNFA
2WNPF
2WNYA
2WOEA
2WOJB
2WOLA
2WOYA
2WPVB
2WQ4A
2WQFA
2WQKA
2WSDA
2WTEA
2WTPA
2WTXA
2WUJA
2WUQA
2WURA
2WUXA
2WVXA
2WW5A
2WXUA
2WY3B
2WY4A
2WY8Q
2WZ1A
2WZBA
2WZKA
2WZOA
2X0QA
2X1DA
2X2HA
2X2SA
2X2UA
2X32A
[truncated: 3,440 more rows]

## Sheet: TableS2b
PDB code-chain
1A3CA
1A4IB
1A8DA
1ABAA
1AHOA
1AMMA
1ATGA
1B5EA
1B6AA
1BGFA
1BKRA
1BRTA
1BX7A
1BYIA
1C4QA
1C7KA
1CC8A
1CCWA
1CCWB
1CXQA
1CY5A
1D4OA
1D4TA
1D5TA
1D8WA
1DBWA
1DCSA
1DFMA
1DJ0A
1DK8A
1DS1A
1DY5A
1E19A
1E29A
1E2WA
1E58A
1E5KA
1E6UA
1E7LA
1EAQA
1EB6A
1ECAA
1EJDA
1ELWA
1ES9A
1EU1A
1EUVA
1EUWA
1EW4A
1EZGA
1F1EA
1F46A
1F86A
1F8EA
1F94A
1FCQA
1FCYA
1FD3A
1FI2A
1FIUA
1FJ2A
1FK5A
1FM0D
1FO8A
1FS7A
1FSGA
1FT5A
1FX2A
1FYEA
1G2RA
1G3PA
1G5AA
1G61A
1G66A
1G6XA
1G8QA
1GA6A
1GCIA
1GK9A
1GK9B
1GKMA
1GMXA
1GNLA
1GPPA
1GQIA
1GU2A
1GUTA
1GV9A
1GWEA
1GWMA
1GWUA
1GXMA
1GXUA
1GYXA
1H16A
1H1NA
1H2CA
1H4XA
1H97A
1HBNA
1HBNB
1HBNC
1HDHA
1HDOA
1HQ1A
1HXIA
1HYOA
1HZTA
1I1WA
1I24A
1I27A
1I2TA
1I4UA
1I71A
1I88A
1ID0A
1IDPA
1INLA
1IOMA
1IQZA
1ISUA
1ITXA
1IUPA
1IX9A
1IXHA
1J0PA
1J2JB
1J98A
1JB3A
1JBEA
1JCDA
1JF3A
1JFBA
1JG1A
1JHGA
1JI7A
1JIFA
1JNDA
1JNIA
1JO0A
1JUHA
1JY3N
1JZ8A
1K3XA
1K3YA
1K4IA
1K5CA
1K5NA
1K6XA
1K7CA
1K7JA
1KA1A
1KGDA
1KJQA
1KMTA
1KNGA
1KOEA
1KQ6A
1KQFA
1KQFC
1KQPA
1KQRA
1KS8A
1KT6A
1KWFA
1KYFA
1L3KA
1L7AA
1L9LA
1L9XA
1LC5A
1LKKA
1LLFA
1LMIA
1LNIA
1LO7A
1LQTA
1LQVA
1LS1A
1LUCA
1LWBA
1LYVA
1LZLA
1M0KA
1M15A
1M1FA
1M1QA
1M22A
1M2DA
1M40A
1M4IA
1M4LA
1M55A
1M5TA
1M7JA
1M9ZA
1MBAA
1MC2A
1MG4A
1MJ4A
1MJ5A
1MJNA
1MKKA
1MN8A
1MNNA
1MTPA
1MTPB
1MUNA
1MUWA
1MWQA
1N13A
1N13B
1N3LA
1N40A
1N4WA
1N62A
1N62B
1N62C
1N8VA
1NC5A
1NFPA
1NKDA
1NKGA
1NKIA
1NNFA
1NNXA
1NQJA
1NTHA
1NU0A
1NUYA
1NWWA
1NWZA
1NXMA
1NZ0A
1NZJA
1O2DA
1O7IA
1O7JA
1OAIA
1OCYA
1OD3A
1ODMA
1OEWA
1OF8A
1OH4A
1OI7A
1OK0A
1OW4A
1OZNA
1P0ZA
1P1XA
1P3CA
1P4CA
1P5DX
1P5ZB
1P6OA
1P9GA
1PBJA
1PFBA
1PKHA
1PQHA
1PSRA
1PVMA
1PZ4A
1Q0RA
1Q35A
1Q5YA
1Q7EA
1Q7LA
1Q7LB
1QDDA
1QFTA
1QG8A
1QLWA
1QNRA
1QQFA
1QW9A
1QWGA
1QWOA
1R0MA
1R29A
1R45A
1R5MA
1R6DA
1R6JA
1R6XA
1R9LA
1RA0A
1RCQA
1RG8A
1RKIA
1RL0A
1RM6A
1ROCA
1RTQA
1RU4A
1RV9A
1RW1A
1RWHA
1RYQA
1S0IA
1S1DA
1S3CA
1S9RA
1S9UA
1SAUA
1SBYA
1SENA
1SFXA
1SG4A
1SH8A
1SJWA
1SQSA
1SU8A
1SVFA
1SVSA
1T1UA
1T3YA
1T61A
1T6CA
1T6UA
1T8KA
1T92A
1T9IA
1TBFA
1TKEA
1TP6A
1TQGA
1TQJB
1TT8A
1TU9A
1TUKA
1TZPA
1U07A
1U2HA
1U6KA
1U7GA
1U7IA
1U8VA
1UCDA
1UCRA
1UCSA
1UF5A
1UFYA
1UI0A
1UKKA
1UNQA
1UOYA
1US0A
1US5A
1USEA
1USGA
1UUYA
1UWCA
1UWKA
1UZ3A
1V05A
1V0WA
1V2BA
1V5VA
1V6PA
1V7WA
1V7ZA
1V9YA
1VBWA
1VH5A
1VHNA
1VJUA
1VK1A
1VKEA
1VKIA
1VKKA
1VL1A
1VL7A
1VLYA
1VMGA
1VMHA
1VP8A
1VR7A
1VYIA
1VYKA
1VYRA
1VZMA
1W0HA
1W0NA
1W1HA
1W23A
1W53A
1W5QA
1W5RA
1W66A
1W6SA
1W6SB
1W7CA
1WB4A
1WBHA
1WC2A
1WCWA
1WDDA
1WDDS
1WHIA
1WHZA
1WKQA
1WLZA
1WN2A
1WNYA
1WPNA
1WS8A
1WTJA
1WU9A
1WUIS
1WVFA
1WWIA
1WZDA
1X54A
1X6IA
1X6OA
1X6ZA
1X7DA
1X82A
1X8QA
1X91A
1X9IA
1XBIA
1XD3A
1XDNA
1XG0A
1XG0C
1XJUA
1XLQA
1XMKA
1XMTA
1XOCA
1XODA
1XQOA
1XT5A
1XUBA
1Y0HA
1Y43B
1Y6XA
1Y8AA
1Y93A
1YD0A
1YE8A
1YFQA
1YG9A
1YNPA
1YQSA
1YT3A
1YU0A
1Z0WA
1Z2NX
1Z2UA
1Z3EB
1Z3XA
1Z67A
1Z6MA
1Z70X
1Z72A
1ZBFA
1ZCEA
1ZGKA
1ZI8A
1ZK4A
1ZK5A
1ZKEA
1ZL0A
1ZMAA
1ZUUA
1ZZ1A
1ZZKA
1ZZOA
2A26A
2A2KA
2A35A
2A3NA
2A6ZA
2ABSA
2ACFA
2AEBA
2AGKA
2AIBA
2AKZA
2AMLA
2ANXA
2APJA
2ARCA
2ASBA
2AXWA
2AYDA
2B06A
2B0AA
2B5WA
2B82A
2B97A
2BAYA
2BCMA
2BDRA
2BF6A
2BFDA
2BFDB
2BHUA
2BJIA
2BK9A
2BKFA
2BKXA
2BLNA
2BMOA
2BMOB
2BOGX
2BRFA
2BT9A
2BU3A
2BWFA
2BWRA
2BZ1A
2BZVA
2C1VA
2C2UA
2C61A
2C71A
2C78A
2C92A
2C9QA
2CARA
2CB8A
2CBZA
2CCQA
2CCVA
2CG7A
2CI1A
2CIUA
2CIWA
2CJTA
2CKKA
2CNQA
2CS7A
2CVDA
2CWSA
2CXAA
2CXNA
2CXYA
2CYJA
2CZLA
2D1SA
2D5MA
2D5WA
2DDXA
2DEJA
2DKJA
2DKOA
2DKOB
2DLBA
2DS5A
2DSKA
2DSXA
2DT8A
2DTJA
2DVMA
2DWUA
2DXAA
2DY0A
2E3HA
2E4TA
2E5FA
2E7ZA
2EABA
2ECUA
2EHZA
2ELCA
2ENDA
2ERFA
2ERLA
2ERWA
2EU9A
2EV1A
2EW0A
2F01A
2F22A
2F5TX
2F62A
2F9HA
2FB6A
2FBAA
2FCJA
2FCLA
2FCTA
2FCWA
2FCWB
2FDNA
2FFYA
2FHPA
2FHZA
2FHZB
2FI1A
2FKKA
2FMAA
2FOMA
2FOMB
2FOZA
2FP1A
2FR5A
2FSQA
2FSRA
2FTRA
2FULA
2FUPA
2FVYA
2FWHA
2G2CA
2G3RA
2G62A
2G7OA
2G7SA
2G8SA
2GB4A
2GCUA
2GGCA
2GHSA
2GJ4A
2GKEA
2GKGA
2GKPA
2GLZA
2GMYA
2GS5A
2GS8A
2GSOA
2GUDA
2GUIA
2GWMA
2GXQA
2GYQA
2GZSA
2H1VA
2H5CA
2H8EA
2H8GA
2HA8A
2HALA
2HBAA
2HEUA
2HHCA
2HINA
2HIYA
2HLQA
2HLYA
2HOXA
2HP0A
2HQSA
2HQSC
2HS1A
2HUHA
2HW2A
2HX0A
2HX5A
2HZCA
2HZLA
2I0KA
2I49A
2I53A
2I5UA
2I8TA
2IA1A
2IA7A
2IAYA
2IBLA
2IC6A
2ICUA
2II2A
2IJ2A
2ILKA
2IMFA
2IMHA
2IMJA
2IMSA
2IQYA
2IUWA
2IW1A
2IWRA
2IYVA
2IZ6A
2IZRA
2IZXA
2J1VA
2J43A
2J5GA
2J5YA
2J6BA
2J6GA
2J6LA
2J73A
2J8BA
2J8KA
2J9OA
2JC9A
2JCBA
2JDCA
2JEKA
2JFRA
2JG0A
2JHFA
2JLIA
2LISA
2MCMA
2MHRA
2NL9A
2NLVA
2NMLA
2NPNA
2NQWA
2NR7A
2NRRA
2NSZA
2NUHA
2NW2A
2NW8A
2NWFA
2NXVA
2NXWA
2O0MA
2O1QA
2O6PA
2O7AA
2O7RA
2O90A
2O9SA
2OA2A
2OAAA
2OB3A
2OB5A
2OCTA
2ODIA
2ODKA
2OFCA
2OFKA
2OFZA
2OH1A
2OIZA
2OIZD
2OKFA
2OKTA
2OLBA
2OLMA
2OLRA
2OMLA
2OPCA
2OPLA
2ORWA
2OSXA
2OU5A
2OV0A
2OVGA
2OVJA
2OXGA
2OXGB
2OYOA
2OZJA
2OZTA
2P02A
2P0NA
2P0SA
2P14A
2P17A
2P2SA
2P4FA
2P51A
2P5KA
2P6WA
2P8GA
2P8IA
2P9WA
2PA7A
2PFIA
2PGNA
2PHNA
2PIEA
2PKFA
2PNDA
2PNEA
2PQ7A
2PQXA
2PR7A
2PRVA
2PU3A
2PVBA
2PY5A
2PYQA
2PYXA
2PZVA
2Q0SA
2Q5CA
2Q7WA
2Q8KA
2QAPA
2QB7A
2QDXA
2QE8A
2QF4A
2QFAB
2QFAC
2QFEA
2QG6A
2QGUA
2QHLA
2QIPA
2QJLA
2QJWB
2QJZA
2QL8A
2QLWA
2QMCB
2QMLA
2QNGA
2QNKA
2QNLA
2QOLA
2QPXA
2QSBA
2QSKA
2QUDA
2QXFA
2QZCA
2R01A
2R0XA
2R16A
2R2ZA
2R31A
2R4IA
2R4QA
2R5OA
2R8EA
2R9FA
2RA9A
2RBDA
2RBKA
2RDGA
2RDQA
2RFFA
2RFRA
2RH2A
2RHFA
2RILA
2RIVB
2RKNA
2RKQA
2RKVA
2TPSA
2UU8A
2UV4A
2UVKA
2UVOA
2UX9A
2UYTA
2V03A
2V0UA
2V1MA
2V1QB
2V25A
2V2GA
2V33A
2V3GA
2V3IA
2V3ZA
2V4XA
2V6KA
2V76A
2V7FA
2V89A
2V8TA
2V9LA
2V9VA
2VB1A
2VBKA
2VC8A
2VCHA
2VCLA
2VE8A
2VEZA
2VFKA
2VFOA
2VFRA
2VHAA
2VHKA
2VK2A
2VK8A
2VLAA
2VLQA
2VLQB
2VN6A
2VNGA
2VOVA
2VPAA
2VPTA
2VQ2A
2VQPA
2VS0A
2VW8A
2VWSA
2VXNA
2VY8A
2VZCA
2VZPA
2W0BA
2W15A
2W1JA
2W1VA
2W31A
2W39A
2W3QA
2W40A
2W5QA
2W6AA
2W72A
2W7AA
2W7ZA
2W8TA
2W8XA
2W91A
2WAWA
2WCWA
2WDCA
2WDSA
2WF7A
2WFIA
2WH6A
2WI8A
2WJ5A
2WK1A
2WL1A
2WLRA
2WLVA
2WNFA
2WOLA
2WOYA
2WQ4A
2WQFA
2WQKA
2WSDA
2WTMA
2WTPA
2WUJA
2WURA
2WY4A
2WZBA
2WZOA
2X2SA
2X32A
2X3MA
2X46A
2X49A
2X4KA
2X4LA
2X4WA
2X5NA
2X5OA
2X5XA
2X5YA
2X6WA
2X9OA
2X9ZA
2XBGA
2XDWA
2XETA
2XEUA
2XF3A
2XFRA
2XHFA
2XHGA
2XIOA
2XJPA
2XMJA
2XN7A
2XODA
2XOLA
2XOMA
2XPVA
2XQQA
2XRHA
2XRWA
2XRYA
2XSUA
2XTPA
2XTSA
2XU3A
2XUVA
2XVMA
2XW6A
2XWSA
2XWVA
2XXNA
2XZIA
2Y0OA
2Y24A
2Y53A
2Y5PA
2Y6XA
2Y71A
2Y78A
2Y7EA
2Y8YA
2Y9UA
2YC3A
2YEXA
2YH5A
2YH6A
2YIMA
2YKZA
2YLNA
2YN0A
2YNAA
2YOGA
2YVTA
2YWIA
2YYKA
2Z0JA
2Z26A
2Z51A
2Z5WA
2Z6OA
2Z6RA
2Z72A
2Z98A
2ZA4B
2ZBLA
2ZCMA
2ZDPA
2ZEXA
2ZFGA
2ZFIA
2ZGWA
2ZHJA
2ZK9X
2ZL7A
2ZNRA
2ZPMA
2ZQ0A
2ZUXA
2ZWSA
3A02A
3A07A
3A09A
3A2ZA
3A35A
3A38A
3A3DA
3A57A
3A5FA
3A6RA
3A72A
3A8GA
3A8GB
3A9FA
3A9SA
3ACHA
3ACXA
3AGNA
3AIAA
3AJ4A
3AJ7A
3AJDA
3AK8A
3AKSA
3AMRA
3AOFA
3AOWA
3ASLA
3AWUA
3AWUB
3B0FA
3B0GA
3B0XA
3B34A
3B49A
3B4NA
3B4QA
3B4UA
3B5MA
3B5OA
3B64A
3B6EA
3B79A
3B9TA
3B9WA
3BA3A
3BB0A
3BC9A
3BEDA
3BEIA
3BEXA
3BFOB
3BHDA
3BJEA
3BLNA
3BMZA
3BO6A
3BOEA
3BOGA
3BONA
3BPKA
3BQPA
3BRCA
3BS4A
3BT5A
3BUUA
3BVFA
3BVXA
3BWHA
3BWZA
3BXUA
3C2UA
3C5KA
3C6AA
3C70A
3C8CA
3C8LA
3C8WA
3C9AA
3C9AC
3CCDA
3CECA
3CH0A
3CHJA
3CHMA
3CI3A
3CI6A
3CIJA
3CIMA
3CJMA
3CJSA
3CJSB
3CJWA
3CKCA
3CKKA
3CKMA
3CLMA
3COVA
3CP7A
3CT1A
3CT6A
3CTPA
3CTZA
3CU9A
3CUZA
3CWNA
3CXNA
3CZ1A
3CZXA
3D06A
3D0JA
3D1PA
3D2QA
3D32A
3D3BA
3D3BJ
3D40A
3D4EA
3D9NA
3D9XA
3DB7A
3DFFA
3DFGA
3DHAA
3DJEA
3DK9A
3DKRA
3DLCA
3DNJA
3DNUA
3DO8A
3DOUA
3DQYA
3DR4A
3DRFA
3DS2A
3DSBA
3DSKB
3DXYA
3E0XB
3E2OA
3E48A
3E4GA
3E4VA
3E5TA
3E7UX
3E8OA
3E8TA
3EA6A
3EBTA
3EDOA
3EERA
3EF8A
3EKIA
3ELFA
3EO6A
3EOIA
3EOJA
3EQXA
3ER7A
3ESSA
3ETJA
3EU3A
3EURA
3EYEA
3F0DA
3F1LA
3F1PB
3F2ZA
3F40A
3F43A
3F6VA
3F6YA
3F7EA
3F7XA
3F8XB
3F9XA
3FCNA
3FDEA
3FDXA
3FEGA
3FG9A
3FGHA
3FGVA
3FIAA
3FILA
3FJUB
3FK8A
3FMYA
3FN5A
3FO3A
3FPCA
3FRHA
3FSAA
3FSOA
3FSSA
3FUCA
3FUWA
3FW9A
3FWKA
3FXAA
3FYMA
3G1PA
3G21A
3G36A
3G46A
3G48A
3G4EA
3G5SA
3G5TA
3G7NA
3G89A
3G91A
3GA4A
3GA7A
3GAEA
3GBWA
3GE3A
3GE3C
3GE3E
3GFAA
3GG7A
3GIUA
3GIWA
3GJ0A
3GJYA
3GKJA
3GKMA
3GKRA
3GMGA
3GMXA
3GNEA
3GNLA
3GO5A
3GOCA
3GOEA
3GOHA
3GP6A
3GR3A
3GVEA
3GVOA
3GWIA
3GXHA
3GZAA
3GZBA
3GZRA
3H0NA
3H0OA
3H3LA
3H4TA
3H4XA
3H5JA
3H63A
3H6JA
3H74A
3H79A
3H7CX
3H7HB
3H7IA
3H87A
3H87C
3H8GA
3H9CA
3H9MA
3HDXA
3HFOA
3HIDA
3HJ4A
3HKWA
3HL0A
3HLZA
3HM4A
3HO6A
3HOIA
3HP4A
3HP7A
3HPCX
3HR6A
3HV2A
3HV8A
3HWUA
3HX8A
3HYNA
3HZ8A
3HZPA
3I10A
3I2VA
3I33A
3I45A
3I4GA
3I4OA
3I7MA
3I94A
3IARA
3IB5A
3ICVA
3IE4A
3IFNP
3IIXA
3IJLA
3IKWA
3ILWA
3IMKA
3IOHA
3IP0A
3IPJA
3IQUA
3IR4A
3ISXA
3IT3A
3ITFA
3ITQA
3IUOA
3IUWA
3IV0A
3IV4A
3IVVA
3IWFA
3IX3A
3IXLA
3JQ0A
3JQ1A
3JRVA
3JTMA
3JU0A
3JU4A
3JUDA
3JUMA
3JXOA
3JXYA
3JYOA
3JYZA
3K05A
3K1UA
3K1WB
3K1ZA
3K26A
3K5JA
3K67A
3K6MA
3KB9A
3KE7A
3KEOB
3KEVA
3KFFA
3KGKA
3KH1A
3KIZA
3KKFA
3KKGA
3KM5A
3KORA
3KPEA
3KS3A
3KWEA
3KWRA
3KXTA
3KYJA
3KYZA
3KZ5A
3L0FA
3L1WA
3L32A
3L51B
3L5LA
3L6BA
3L8WA
3LAAA
3LAEA
3LAGA
3LAXA
3LB2A
3LD7A
3LDCA
3LEDA
3LFJA
3LFRA
3LFTA
3LGBA
3LHCA
3LHIA
3LHNA
3LJWA
3LKMA
3LLOA
3LM3A
3LMZA
3LO8A
3LOPA
3LQBA
3LS9A
3LSNA
3LWCA
3LWXA
3LX3A
3LYDA
3LYEA
3LYHA
3LZQA
3M0MA
3M0ZA
3M1XA
3M3PA
3M5QA
3M66A
3M6ZA
3M73A
3M7AA
3M8JA
3M9QA
3MABA
3MAOA
3MBRX
3MC3A
3MCWA
3MCXA
3MD9A
3MDMA
3MDQA
3MDUA
3ME7A
3MEAA
3MI2B
3MILA
3MJFA
3MJOA
3ML1A
3MMHA
3MQDA
3MQZA
3MR0A
3MSHA
3MT0A
3MU7A
3MVCA
3MVSA
3MWXA
3MWZA
3MXNA
3MXNB
3MXZA
3MYXA
3MZ0A
3MZ2A
3MZFA
3N01A
3N08A
3N0RA
3N0UA
3N0XA
3N17A
3N2WA
3N4JA
3N6YA
3N6ZA
3NBCA
3NBKA
3NBMA
3NDHA
3NE8A
3NFKA
3NFTA
3NGGA
3NHEA
3NIRA
3NJNA
3NKEA
3NMWA
3NNBA
3NO0A
3NO2A
3NO7A
3NOHA
3NOQA
3NPDA
3NREA
3NRFA
3NUFA
3NVSA
3NVWB
3NVWL
3NY3A
3NZLA
3NZNB
3O12A
3O2RB
3O2TA
3O3YA
3O4PA
3O7BA
3O8MA
3O94A
3O9ZA
3OAJA
3OBLA
3OCJA
3OCUA
3ODTA
3OFGA
3OG2A
3OGNA
3OHEA
3OM0A
3OMDA
3OMYA
3ON9A
3ONDA
3ONHA
3OO8A
3OOUA
3OOXA
3OQPA
3ORUA
3OS4A
3OT1A
3OTIA
3OV5A
3OXPA
3OYVA
3P02A
3P0BA
3P1GA
3P2CA
3P3CA
3P4HA
3PB6X
3PD7A
3PESA
3PF6A
3PFEA
3PFGA
3PHXA
3PHXB
3PIUA
3PIWA
3PJPA
3PLWA
3PMCA
3PMEA
3PMSA
3PN3A
3POHA
3POJA
3POWA
3PP2A
3PP5A
3PPLA
3PQHA
3PSMA
3PU9A
3PUCA
3PUIA
3PV8A
3PVEA
3PVHA
3PVKA
3PXLA
3PZWA
3Q1CA
3Q1IA
3Q46A
3Q4OA
3Q62A
3Q64A
3Q6BA
3Q6VA
3Q7CA
3Q7RA
3QB8A
3QC7A
3QGUA
3QHBA
3QHPA
3QL9A
3QM9A
3QNSA
3QPAA
3QR7A
3QU3A
3QU5A
3QVPA
3QVQA
3QXZA
3QZBA
3QZMA
3QZRA
3QZXA
3R2QA
3R41A
3R4ZA
3R5TA
3R5ZA
3R6DA
3R72A
3R87A
3R8JA
3R9FA
3RJUA
3RKGA
3RL5A
3RLGA
3RM3A
3RO3A
3ROBA
3ROFA
3RPCA
3RPDA
3RQ9A
3RQTA
3RT2A
3RTLA
3RWNA
3RX9A
3RZNA
3S0AA
3S2JA
3S2RA
3S44A
3S4EA
3S6EA
3S6FA
3S8MA
3S8SA
3S9XA
3SBFA
3SBMA
3SC7X
3SCYA
3SD2A
3SEEA
3SG0A
3SGGA
3SHGA
3SHGB
3SIGA
3SJMA
3SK2A
3SK7A
3SO6A
3SOJA
3SP7A
3SS7X
3SU6A
3SUKA
3SUUA
3SWOA
3SY1A
3SZ3A
3SZVA
3SZYA
3T0HA
3T2CA
3T3LA
3T47A
3T4LA
3T7HA
3T7LA
3T8JA
3T92A
3T94A
3T9WA
3TC3A
3TC8A
3TEUA
3TEWA
3TFJA
3TG0A
3TG7A
3TJ8A
3TJMA
3TM8A
3TNYA
3TOSA
3TOWA
3TS3A
3TT9A
3TU8A
3TVJA
3TYSA
3TYTA
3U2UA
3U3ZA
3U42A
3U65A
3U6GA
3U7QA
3U7QB
3U7RA
3U7ZA
3U81A
3U97A
3U99A
3U9JA
3U9WA
3UB6A
3UCIA
3UEJA
3UF7A
3UFEA
3UI4A
3UIDA
3UJCA
3ULJA
3ULTA
3UP3A
3UPLA
3UR8A
3URRA
3UUEA
3UW3A
3UXJA
3UZQB
3V0DA
3V1AA
3V39A
3V46A
3V4KA
3V4NA
3V5CA
3V68A
3V7NA
3VCXA
3VEJA
3VENA
3VF7B
3VFBB
3VGIA
3VGLA
3VIIA
3VJ9A
3VK5A
3VL1A
3VL9A
3VLAA
3VMKA
3VMNA
3VN0A
3VN3A
3VNYA
3VOFA
3VORA
3VQJA
3VRPA
3VSVA
3VUBA
3VUPA
3VV1A
3VVVA
3VX0A
3VXJA
3VZ9B
3VZXA
3W06A
3W07A
3W0KA
3W0OA
3W42A
3W5HA
3W61A
3W7TA
3WARA
3WASA
3WCQA
3WDCA
3WDNA
3WDQA
3WEOA
3WGXA
3WH1A
3WH2A
3WHRA
3WIWA
3WJDA
3WJPA
3WKGA
3WL4A
3WL8A
3WMTA
3WMVA
3WNDA
3WPCA
3WPUA
3WQCA
3WURA
3WUZA
3WW9A
3WWLA
3X1NA
3ZBDA
3ZBOA
3ZFPA
3ZHIA
3ZJAA
3ZM3A
3ZN6A
3ZOJA
3ZOQB
3ZQUA
3ZRXA
3ZSJA
3ZSUA
3ZUCA
3ZUZA
3ZXCA
3ZXKA
3ZY7A
3ZYPA
3ZZOA
3ZZPA
3ZZSA
4A02A
4A29A
4A2VA
4A37A
4A3PA
4A4JA
4A56A
4A6QA
4A7UA
4A9VA
4AAZA
4ABLA
4AC7A
4AC7B
4ACJA
4AE7A
4AF8A
4AFFA
4AFMA
4AIWA
4AK2A
4AL0A
4ALZA
4ANNA
4AO6A
4AQOA
4ARUA
4ASMB
4ATEA
4ATTA
4AU1A
4AVSA
4AXOA
4AY0A
4AYOA
4AZ6A
4B0ZA
4B1MA
4B1YB
4B3BA
4B5OA
4B62A
4B6GA
4B89A
4B8XA
4B9GA
4BB9A
4BEUA
4BFOA
4BGBA
4BGCA
4BJ0A
4BJIA
4BK7A
4BN4A
4BNDA
4BOJA
4BOQA
4BOUA
4BPFA
4BPSA
4BPYA
4BPZA
4BQNA
4BRCA
4BT7A
4BUUA
4BYZA
4BZ4A
4BZPA
4C24A
4C5CA
4C5KA
4C6AA
4C6EA
4C9XA
4CA1A
4CAYA
4CAYB
4CCQA
4CD5A
4CD8A
4CDJA
4CDPA
4CE8A
4CFIA
4CG1A
4CGOA
4CGSA
4CHIA
4CI7A
4CI9A
4CILA
4CJ0A
4CJ0B
4CK4A
4CLMA
4CNGA
4CNXA
4CO8A
4COCA
4COGA
4CQHA
4CRCA
4CRQA
4CRRA
4CS4A
4CTJA
4CUAA
4CV7A
4CVRA
4CW4A
4CXPA
4CZGA
4D0PA
4D0QA
4D0UA
4D3TA
4D6GA
4D6QA
4D7CA
4D7MA
4D8BA
4DB5A
4DD5A
4DDPA
4DI9A
4DIFA
4DJAA
4DK2A
4DKNA
4DM5A
4DMIA
4DMVA
4DO4A
4DOIA
4DQ6A
4DQAA
4DQJA
4DRIB
4DT5A
4DUIA
4DUQA
4DWDA
4DWRA
4DYQA
4DZIA
4E15A
4E2UA
4E2ZA
[truncated: 613 more rows]
