# Supplementary material for: Local Backbone Geometry Plays a Critical Role in Determining Conformational Preferences of Amino Acid Residues in Proteins
Source: Biomolecules. 2022 Aug 26;12(9):1184. doi: 10.3390/biom12091184 (PMC9496368; doi:10.3390/biom12091184)
Supplement: Supplementary file 1 [file biomolecules-12-01184-s001.zip › SM/TableS4.xlsx]

## Sheet: TableS4a
RESIDUE/BOX	1A	1B	2A	2B	2C	2D	2X	3A	3B	3C	3D	3E	3F	3X	4A	4B	4C	4D	4E	4F	4G	4H	4J	4K	4L	4M	4N	4X	5A	5B	5C	5D	5E	5F	5J	5K	5L	5M	5N	5O	5P	6A	6B	6C	6D	6E	6F	6G	6K
A	203	393	601	2105	986	191	76	388	1683	1516	462	132	69	52	163	800	1300	778	273	93	91	104	73	109	67	48	25	39	120	435	1051	886	377	122	44	156	222	127	93	52	26	147	433	843	837	385	153	59	137
V	1	18	18	207	353	52	0	452	1413	1866	1211	200	51	31	692	2640	3620	6447	1758	337	139	69	59	136	157	219	116	47	185	692	1834	6032	2439	419	28	209	330	406	283	154	214	65	202	757	3216	1718	284	53	61
L	27	34	120	282	269	239	12	154	642	790	966	323	60	13	207	1132	2089	2269	911	214	137	105	78	116	86	76	40	25	210	1167	2719	3701	1815	392	87	335	547	446	307	240	112	231	953	1904	2972	1634	407	105	280
I	2	13	10	137	303	47	0	201	637	1020	743	126	33	9	442	1396	1961	4487	1518	257	94	45	34	110	125	157	57	33	123	432	1353	5058	2401	384	12	203	293	319	164	108	175	41	131	657	3018	1802	312	61	64
M	21	35	91	203	155	48	7	80	343	384	179	39	11	11	63	283	508	362	104	45	33	37	21	32	34	22	9	13	27	179	367	431	182	55	16	74	96	55	26	26	8	28	125	243	308	181	63	25	55
K	43	71	191	396	379	187	13	189	815	839	530	137	39	11	174	869	1195	915	317	78	79	68	59	90	88	96	79	21	141	575	935	1105	386	152	28	202	357	289	238	164	57	139	422	729	936	494	120	53	101
R	77	108	270	610	392	177	11	230	980	1043	561	137	49	18	226	884	1314	1084	350	105	121	104	95	125	143	99	85	39	115	450	872	1024	431	107	43	219	373	247	195	114	46	112	347	658	899	470	118	38	120
Q	44	66	126	391	250	109	10	139	616	695	354	114	44	10	117	531	851	623	206	77	76	71	41	77	77	46	36	23	89	365	625	631	314	117	35	149	223	157	133	93	34	76	284	471	646	314	106	44	95
E	45	70	162	507	436	158	15	166	888	968	546	106	42	19	156	627	1186	913	308	93	79	74	48	87	87	58	57	13	111	417	851	1017	443	147	51	154	258	237	200	114	46	137	357	704	931	465	143	43	112
H	86	75	280	397	266	101	31	177	553	473	272	132	49	23	136	397	516	460	221	103	113	131	89	119	94	110	59	18	80	211	403	518	378	122	56	236	298	181	128	55	21	64	149	299	388	306	103	41	139
S	325	282	1024	1709	723	213	242	759	1776	1260	561	192	74	185	376	1183	1265	721	272	102	61	53	64	105	168	131	78	79	258	678	901	749	342	107	39	200	366	297	188	61	27	326	566	688	635	351	103	24	141
T	38	72	296	572	270	32	219	1033	1520	1109	535	102	25	275	1227	2378	1898	2089	407	100	97	101	95	222	346	371	267	228	612	1022	1149	2372	606	117	51	315	722	711	627	131	92	532	631	573	1285	543	61	18	124
W	38	40	231	311	118	51	21	103	388	259	146	59	24	12	49	318	507	302	118	33	22	28	17	23	31	34	26	3	29	185	495	370	213	64	17	87	117	77	62	31	18	29	137	325	329	198	63	24	53
Y	105	112	469	890	327	210	32	350	1304	820	467	152	53	17	191	1233	1610	1018	398	145	158	193	67	116	118	158	80	17	125	636	1277	1215	599	183	60	289	448	371	222	104	63	100	323	792	882	467	151	53	149
N	122	45	420	295	141	103	223	238	317	311	228	240	203	129	135	297	405	363	350	226	183	187	162	311	246	119	57	83	104	288	429	505	524	328	178	624	641	286	180	61	26	168	270	389	508	763	478	146	549
D	128	79	493	362	205	145	264	259	268	186	230	337	254	218	123	226	259	255	458	345	146	91	119	179	225	72	22	114	151	241	403	404	714	500	101	515	576	270	142	66	24	250	312	419	605	1143	772	232	565
C	71	48	313	227	102	96	43	175	279	173	209	88	36	35	91	323	337	322	145	63	46	37	26	43	40	46	18	15	62	192	315	364	212	78	34	64	88	92	51	25	16	61	143	211	252	167	70	23	45
F	133	134	651	1151	286	148	29	396	1477	803	485	185	71	27	184	1132	1647	1127	483	175	174	214	78	150	132	161	78	28	125	620	1353	1336	748	256	91	362	462	323	205	85	46	86	370	961	1057	592	202	69	252
G	709	330	582	433	183	33	395	353	470	300	54	13	8	261	257	340	380	138	41	10	9	14	31	54	46	24	7	219	227	297	393	248	75	28	30	125	199	104	44	12	7	336	269	368	239	99	31	11	167
P	0	0	0	0	0	0	0	0	0	0	0	0	0	0	1	0	0	0	1	1	0	0	0	0	1	0	0	0	9	4	3	0	1	0	9	6	16	8	0	0	0	91	121	75	29	9	4	7	146
TOTAL	2218	2025	6348	11185	6144	2340	1643	5842	16369	14815	8739	2814	1195	1356	5010	16989	22848	24673	8639	2602	1858	1726	1256	2204	2311	2047	1196	1057	2903	9086	17728	27966	13200	3678	1010	4524	6632	5003	3488	1696	1058	3019	6545	12066	19972	12101	3744	1129	3355
[truncated: 47 more columns]

## Sheet: TableS4b
RESIDUE/BOX	1A	1B	2A	2B	2C	2D	2X	3A	3B	3C	3D	3E	3F	3X	4A	4B	4C	4D	4E	4F	4G	4H	4J	4K	4L	4M	4N	4X	5A	5B	5C	5D	5E	5F	5J	5K	5L	5M	5N	5O	5P	6A	6B	6C	6D	6E	6F	6G	6K
A	1.08646	2.30382	1.12388	2.23407	1.90505	0.968943	0.549107	0.788408	1.22051	1.21473	0.627568	0.55684	0.685428	0.455223	0.386216	0.558988	0.675423	0.374316	0.375128	0.424284	0.581402	0.715275	0.689944	0.587078	0.344156	0.278358	0.248136	0.437996	0.490699	0.568326	0.703758	0.376083	0.339038	0.393757	0.517145	0.409339	0.397365	0.301338	0.31651	0.363964	0.291721	0.578009	0.785342	0.829363	0.49749	0.377677	0.485106	0.620353	0.48474
V	0.00604591	0.119198	0.0380241	0.248175	0.770454	0.297996	0	1.03753	1.15756	1.68901	1.85826	0.953079	0.572302	0.306567	1.85222	2.08382	2.12463	3.50396	2.72884	1.73678	1.00321	0.536082	0.62992	0.827467	0.911009	1.43466	1.30062	0.596274	0.85457	1.02131	1.38728	2.89237	2.47777	1.52766	0.371758	0.619508	0.667256	1.08823	1.08801	1.21764	2.71238	0.288718	0.413871	0.841309	2.15932	1.90382	1.0172	0.629514	0.243815
L	0.124595	0.171851	0.193483	0.258054	0.448124	1.04539	0.0747551	0.269809	0.40143	0.545787	1.13139	1.17483	0.513902	0.0981253	0.422893	0.681987	0.93581	0.941261	1.07933	0.84179	0.754696	0.622653	0.635627	0.538696	0.380887	0.380008	0.342315	0.242082	0.740405	1.31461	1.56981	1.35452	1.40734	1.09087	0.881648	0.757913	0.84419	0.912435	0.900864	1.44838	1.0835	0.783152	1.49032	1.61511	1.52309	1.38206	1.11264	0.951903	0.854207
I	0.0147269	0.104848	0.025728	0.200045	0.805442	0.328039	0	0.561924	0.635566	1.12445	1.38858	0.73129	0.451013	0.108399	1.44088	1.34203	1.40176	2.97014	2.8698	1.61313	0.826276	0.425809	0.442112	0.815125	0.883391	1.25264	0.778371	0.509896	0.691992	0.776523	1.24647	2.95387	2.97072	1.70515	0.194045	0.732852	0.72155	1.04137	0.76791	1.04002	2.70144	0.221801	0.326892	0.889293	2.46797	2.43207	1.36101	0.882427	0.311552
M	0.549112	1.00241	0.831396	1.0526	1.46313	1.18968	0.247095	0.794203	1.21528	1.50326	1.18794	0.803792	0.533861	0.470475	0.7293	0.9661	1.28949	0.850922	0.698189	1.00302	1.03008	1.24327	0.96969	0.842057	0.853262	0.623316	0.43643	0.713299	0.539411	1.14257	1.20063	0.89382	0.799651	0.86727	0.91876	0.948664	0.839518	0.637581	0.432315	0.8891	0.438538	0.537896	1.10765	1.16801	0.894401	0.867482	0.975906	1.28425	0.950766
K	0.373274	0.675078	0.579318	0.681679	1.18771	1.53867	0.152344	0.622904	0.958642	1.09039	1.16771	0.937384	0.628373	0.15619	0.668702	0.984856	1.00703	0.714036	0.706507	0.577176	0.818657	0.758558	0.904447	0.786234	0.733168	0.902972	1.27179	0.38253	0.935175	1.21847	1.01548	0.760769	0.563033	0.795706	0.533774	0.859705	1.03644	1.11221	1.31378	1.86182	1.03731	0.886487	1.24143	1.16328	0.90235	0.786007	0.617115	0.903863	0.579628
R	0.688473	1.05768	0.843498	1.08156	1.2653	1.50008	0.132774	0.780771	1.1873	1.39618	1.27309	0.965504	0.813178	0.263251	0.894598	1.03191	1.14052	0.871294	0.803456	0.800275	1.29151	1.19495	1.5	1.12475	1.22714	0.959124	1.40944	0.731724	0.785612	0.982194	0.975471	0.726151	0.647531	0.576938	0.844315	0.960017	1.11538	0.979093	1.1087	1.33302	0.862243	0.73572	1.05142	1.08148	0.89268	0.770254	0.625034	0.667494	0.709326
Q	0.539585	0.886518	0.539886	0.950844	1.10677	1.26701	0.165551	0.647175	1.02359	1.276	1.10182	1.10192	1.00151	0.20059	0.635209	0.850149	1.01309	0.686807	0.648593	0.804919	1.11259	1.11889	0.887897	0.950272	0.906274	0.611236	0.818728	0.591863	0.833895	1.09267	0.958934	0.613716	0.64703	0.865252	0.942574	0.895844	0.914595	0.853567	1.03716	1.49151	0.874101	0.68473	1.18026	1.06176	0.879791	0.705792	0.770085	1.06005	0.770193
E	0.334626	0.57014	0.420908	0.74762	1.17043	1.11365	0.150578	0.468657	0.894746	1.07766	1.03048	0.621285	0.579682	0.231101	0.513565	0.608707	0.856141	0.61032	0.588025	0.589501	0.701278	0.707131	0.630319	0.651053	0.620909	0.467325	0.786054	0.202851	0.630645	0.756959	0.791733	0.59979	0.553527	0.659196	0.832832	0.561445	0.641629	0.781316	0.945719	1.10863	0.717102	0.748456	0.899637	0.962317	0.768842	0.633783	0.629954	0.628179	0.550598
H	1.62986	1.55686	1.8541	1.492	1.81988	1.81434	0.793117	1.27358	1.42009	1.34206	1.30834	1.9718	1.72362	0.712986	1.14107	0.982281	0.949324	0.783698	1.07533	1.66396	2.5565	3.19039	2.97861	2.26959	1.70978	2.25885	2.07364	0.715831	1.15839	0.976164	0.955561	0.778596	1.20373	1.39432	2.33066	2.19282	1.88879	1.52076	1.54258	1.36317	0.834347	0.891107	0.956951	1.04165	0.816626	1.06295	1.15642	1.52652	1.74155
S	2.51493	2.39017	2.76865	2.62247	2.01972	1.56232	2.52803	2.2299	1.8622	1.45973	1.10181	1.17107	1.06284	2.34162	1.28812	1.19515	0.950271	0.501555	0.540394	0.672818	0.563494	0.527036	0.874571	0.817679	1.24771	1.09839	1.11936	1.28279	1.52538	1.28074	0.872308	0.459681	0.44469	0.499318	0.662748	0.758774	0.9472	1.0189	0.925095	0.617318	0.438009	1.85336	1.48427	0.978656	0.545704	0.497841	0.472179	0.364857	0.721326
T	0.304348	0.63162	0.82833	0.908466	0.780659	0.242931	2.36786	3.14114	1.64957	1.32978	1.08753	0.643909	0.371639	3.60265	4.35066	2.48652	1.4757	1.50406	0.836911	0.682718	0.927416	1.03951	1.34364	1.78933	2.65965	3.21962	3.96578	3.83185	3.74501	1.99814	1.15135	1.50672	0.815544	0.565097	0.89701	1.23691	1.93393	2.52457	3.1933	1.37213	1.54472	3.13038	1.71265	0.843606	1.14296	0.797126	0.289429	0.283222	0.656565
W	1.04826	1.2086	2.2265	1.70127	1.17511	1.33353	0.782042	1.07876	1.4503	1.06966	1.02221	1.28285	1.22883	0.541464	0.598421	1.14527	1.35771	0.748916	0.835731	0.775988	0.724478	0.99258	0.828147	0.638505	0.820748	1.01627	1.33012	0.173658	0.611222	1.2458	1.70842	0.809505	0.987311	1.06467	1.02985	1.17664	1.07942	0.941691	1.08759	1.11837	1.04096	0.587737	1.28073	1.64804	1.00791	1.00113	1.02956	1.30066	0.966566
Y	1.17965	1.37822	1.84103	1.9828	1.32624	2.23629	0.48533	1.4929	1.98509	1.37923	1.33162	1.346	1.10518	0.312402	0.949992	1.8085	1.75591	1.02814	1.14801	1.38863	2.11902	2.78638	1.32926	1.31151	1.27235	1.92337	1.6668	0.400773	1.07297	1.74425	1.79496	1.08261	1.13078	1.23983	1.48032	1.59184	1.68329	1.84785	1.58599	1.52803	1.48381	0.825394	1.22975	1.63563	1.10045	0.961657	1.005	1.16979	1.10667
N	1.29493	0.523163	1.55762	0.62092	0.540278	1.03626	3.19534	0.959102	0.455918	0.494206	0.614218	2.00787	3.99924	2.23965	0.634374	0.411565	0.417307	0.346365	0.953792	2.0448	2.31875	2.55065	3.03651	3.32199	2.50602	1.36861	1.122	1.84864	0.843404	0.746224	0.569701	0.425119	0.934559	2.09948	4.14904	3.24722	2.27543	1.34581	1.21491	0.846746	0.578545	1.31007	0.971188	0.758989	0.598813	1.48441	3.00567	3.04445	3.85238
D	1.02537	0.693163	1.37989	0.575051	0.592838	1.101	2.85496	0.78772	0.290902	0.223072	0.467627	2.12784	3.77659	2.85647	0.436215	0.23636	0.201412	0.183633	0.941967	2.35584	1.39618	0.936773	1.68341	1.44303	1.72988	0.624954	0.326832	1.9163	0.924195	0.471279	0.403905	0.256676	0.961076	2.41542	1.77678	2.02264	1.54316	0.958886	0.723345	0.691435	0.40305	1.47133	0.84699	0.616999	0.538229	1.67826	3.66366	3.65113	2.99219
C	2.42793	1.79786	3.73978	1.53932	1.25918	3.11168	1.98504	2.27204	1.29277	0.885694	1.81394	2.37191	2.28493	1.95771	1.37766	1.44203	1.11872	0.989858	1.27304	1.83642	1.87781	1.62592	1.57008	1.47978	1.3128	1.70443	1.14151	1.07635	1.61988	1.60276	1.34769	0.987211	1.21815	1.6085	2.55327	1.07299	1.00642	1.39475	1.109	1.11803	1.14703	1.53252	1.65716	1.32635	0.957014	1.04673	1.41808	1.54516	1.01732
F	1.33969	1.47841	2.29118	2.29908	1.03999	1.41306	0.394344	1.51443	2.01592	1.21096	1.23992	1.4688	1.32741	0.444856	0.820531	1.48865	1.6105	1.02051	1.2491	1.50261	2.09227	2.77005	1.38746	1.52053	1.27611	1.75721	1.45706	0.591832	0.962007	1.52452	1.70511	1.06731	1.26603	1.55505	2.01296	1.78773	1.55637	1.4424	1.31308	1.11972	0.971376	0.63643	1.26301	1.77941	1.18241	1.09299	1.2054	1.36543	1.67812
G	4.62418	2.35743	1.32628	0.560018	0.430874	0.204009	3.47784	0.874105	0.415361	0.292934	0.0893886	0.0668297	0.0968439	2.7844	0.742071	0.289509	0.240595	0.080911	0.0686548	0.0555959	0.0700724	0.117338	0.357045	0.354432	0.287944	0.169607	0.0846676	2.99723	1.13117	0.472862	0.320688	0.128284	0.0821935	0.110128	0.429685	0.399703	0.434069	0.300714	0.182485	0.102354	0.0957112	1.61	0.594556	0.441199	0.173112	0.118349	0.119778	0.140945	0.720069
P	0	0	0	0	0	0	0	0	0	0	0	0	0	0	0.00447455	0	0	0	0.00259492	0.00861549	0	0	0	0	0.00970035	0	0	0	0.0694997	0.00986903	0.00379357	0	0.0016983	0	0.19976	0.0297314	0.0540832	0.0358465	0	0	0	0.675718	0.414441	0.139343	0.0325509	0.0166728	0.0239503	0.138992	0.975545
[truncated: 46 more columns]
